# Supplementary material for: catena-Poly[[[aqua­(formato-κO)(1,10-phenanthroline-κ2 N,N′)manganese(II)]-μ-formato-κ2 O:O′] monohydrate]
Source: Acta Crystallogr Sect E Struct Rep Online. 2011 Jun 11;67(Pt 7):m893. doi: 10.1107/S1600536811020575 (PMC3151819; doi:10.1107/S1600536811020575)
Supplement: Supplementary file 1 [file e-67-0m893-sup1.cif]

##############################################################################
#                                                                            #
# This CIF contains the data in a paper accepted for publication in          #
# Acta Crystallographica Section E. It conforms to the requirements of       #
# Notes for Authors for Acta Crystallographica Section E, and has been       #
# peer reviewed under the auspices of the IUCr Commission on Journals.       #
#                                                                            #
# Full details of the Crystallographic Information File format               #
# are given in the paper "The Crystallographic Information File (CIF):       #
# a New Standard Archive File for Crystallography" by S. R. Hall, F. H.      #
# Allen and I. D. Brown [Acta Cryst. (1991), A47, 655-685].                  #
#                                                                            #
# The current version of the core CIF dictionary is obtainable from          #
# ftp://ftp.iucr.org/pub/cif_core.dic.                                       #
#                                                                            #
# Software is freely available for graphical display of the structure(s)     #
# in this CIF. For information consult the CIF software page                 #
# http://www.iucr.org/resources/cif/software.                                #
#                                                                            #
# This file may be used for bona fide research purposes within the           #
# scientific community so long as proper attribution is given to the journal # 
# article from which it was obtained.                                        #
#                                                                            #
##############################################################################
data_global
_audit_creation_method     'form.cif (version 2.0)'
_journal_data_validation_number     ?
_journal_date_recd_electronic     2011-05-17
_journal_date_accepted     2011-05-29
_journal_name_full     'Acta Crystallographica, Section E'
_journal_year     2011
_journal_volume     67
_journal_issue      7
_journal_page_first     m893
_journal_page_last     m893
_journal_paper_category     QM
_journal_coeditor_code     FJ2422
_publ_contact_author_name     'Wei Xu'
_publ_contact_author_address
;
      Center of Applied Solid State Chemistry Research
      Ningbo University
      Ningbo 315211
      People's Republic of China
;
_publ_contact_author_email     'xuwei@nbu.edu.cn'
_publ_contact_author_fax     '86 574 87600789'
_publ_contact_author_phone     '86 574 87600792'
_publ_section_title
;\
<i>catena</i>-Poly[[[aqua(formato-\k<i>O</i>)(1,10-phenanthroline-\
\k^2^<i>N</i>,<i>N'</i>)manganese(II)]-\m-formato-\k^2^<i>O</i>:<i>O'</i>]
monohydrate]
;
loop_
    _publ_author_name
    _publ_author_footnote
    _publ_author_address
    'Wei Xu' ?
;
      Center of Applied Solid State Chemistry Research
      Ningbo University
      Ningbo 315211
      People's Republic of China
;
data_I
_audit_creation_method     SHELXL-97
_chemical_name_systematic
;
<i>catena</i>-Poly[[[aqua(formato-\k<i>O</i>)(1,10-phenanthroline-
\k^2^<i>N</i>,<i>N'</i>)manganese(II)]-\m-formato-\k^2^<i>O</i>:<i>O'</i>]
monohydrate]
;
_chemical_name_common     ?
_chemical_formula_moiety     'C14 H12 Mn N2 O5, H2 O'
_chemical_formula_sum     'C14 H14 Mn N2 O6'
_chemical_formula_iupac     '[Mn (H C O2)2 (C12 H8 N2) (H2 O)], H2 O'
_chemical_formula_weight     361.21
_chemical_melting_point     ?
_symmetry_cell_setting     orthorhombic
_symmetry_space_group_name_H-M     'P n a 21'
_symmetry_space_group_name_Hall     'P 2c -2n'
loop_
    _symmetry_equiv_pos_as_xyz
    'x, y, z'
    '-x, -y, z+1/2'
    'x+1/2, -y+1/2, z'
    '-x+1/2, y+1/2, z+1/2'
_cell_length_a     19.260(4)
_cell_length_b     12.161(2)
_cell_length_c     6.5493(13)
_cell_angle_alpha     90.00
_cell_angle_beta     90.00
_cell_angle_gamma     90.00
_cell_volume     1534.0(5)
_cell_formula_units_Z     4
_cell_measurement_reflns_used     8376
_cell_measurement_theta_min     3.35
_cell_measurement_theta_max     27.42
_cell_measurement_temperature     295(2)
_exptl_crystal_description     needle
_exptl_crystal_colour     yellow
_exptl_crystal_size_max     0.31
_exptl_crystal_size_mid     0.12
_exptl_crystal_size_min     0.09
_exptl_crystal_density_diffrn     1.564
_exptl_crystal_density_meas     ?
_exptl_crystal_density_method     'not measured'
_exptl_crystal_F_000     740
_exptl_absorpt_coefficient_mu     0.893
_exptl_absorpt_correction_type     multi-scan
_exptl_absorpt_process_details     '(ABSCOR; Higashi, 1995)'
_exptl_absorpt_correction_T_min     0.664
_exptl_absorpt_correction_T_max     0.791
_exptl_special_details     ?
_diffrn_ambient_temperature     295(2)
_diffrn_radiation_type     MoK\a
_diffrn_radiation_wavelength     0.71073
_diffrn_radiation_source     'fine-focus sealed tube'
_diffrn_radiation_monochromator     graphite
_diffrn_measurement_device_type     'Rigaku R-AXIS RAPID'
_diffrn_measurement_method     \w
_diffrn_detector_area_resol_mean     ?
_diffrn_reflns_number     11493
_diffrn_reflns_av_R_equivalents     0.0474
_diffrn_reflns_av_sigmaI/netI     0.0405
_diffrn_reflns_theta_min     3.35
_diffrn_reflns_theta_max     25.00
_diffrn_reflns_theta_full     25.00
_diffrn_measured_fraction_theta_max     0.998
_diffrn_measured_fraction_theta_full     0.998
_diffrn_reflns_limit_h_min     -22
_diffrn_reflns_limit_h_max     22
_diffrn_reflns_limit_k_min     -14
_diffrn_reflns_limit_k_max     14
_diffrn_reflns_limit_l_min     -7
_diffrn_reflns_limit_l_max     7
_diffrn_standards_number     .
_diffrn_standards_interval_count     .
_diffrn_standards_interval_time     .
_diffrn_standards_decay_%     0
_refine_special_details
;
 Refinement of F^2^ against ALL reflections.  The weighted R-factor wR and
 goodness of fit S are based on F^2^, conventional R-factors R are based
 on F, with F set to zero for negative F^2^. The threshold expression of
 F^2^ > 2\s(F^2^) is used only for calculating R-factors(gt) etc. and is
 not relevant to the choice of reflections for refinement.  R-factors based
 on F^2^ are statistically about twice as large as those based on F, and R-
 factors based on ALL data will be even larger.
;
_reflns_number_total     2644
_reflns_number_gt     1921
_reflns_threshold_expression     I>2\s(I)
_refine_ls_structure_factor_coef     Fsqd
_refine_ls_matrix_type     full
_refine_ls_R_factor_all     0.0741
_refine_ls_R_factor_gt     0.0370
_refine_ls_wR_factor_gt     0.0676
_refine_ls_wR_factor_ref     0.1107
_refine_ls_goodness_of_fit_ref     1.195
_refine_ls_restrained_S_all     1.195
_refine_ls_number_reflns     2644
_refine_ls_number_parameters     209
_refine_ls_number_restraints     1
_refine_ls_hydrogen_treatment     constr
_refine_ls_weighting_scheme     calc
_refine_ls_weighting_details
         'calc w=1/[\s^2^(Fo^2^)+(0.0135P)^2^+2.7605P] where P=(Fo^2^+2Fc^2^)/3'
_atom_sites_solution_hydrogens     geom
_atom_sites_solution_primary     direct
_atom_sites_solution_secondary     difmap
_refine_ls_shift/su_max     0.000
_refine_ls_shift/su_mean     0.000
_refine_diff_density_max     0.704
_refine_diff_density_min     -0.933
_refine_ls_extinction_method     'SHELXL97 (Sheldrick, 2008)'
_refine_ls_extinction_coef     0.0025(6)
_refine_ls_extinction_expression
                                  'Fc^*^=kFc[1+0.001xFc^2^\l^3^/sin(2\q)]^-1/4^'
_refine_ls_abs_structure_details     'Flack (1983), 1165 Friedel pairs'
_refine_ls_abs_structure_Flack     0.01(4)
loop_
    _atom_type_symbol
    _atom_type_description
    _atom_type_scat_dispersion_real
    _atom_type_scat_dispersion_imag
    _atom_type_scat_source
    'C' 'C' 0.0033 0.0016
                         'International Tables Vol C Tables 4.2.6.8 and 6.1.1.4'
    'H' 'H' 0.0000 0.0000
                         'International Tables Vol C Tables 4.2.6.8 and 6.1.1.4'
    'N' 'N' 0.0061 0.0033
                         'International Tables Vol C Tables 4.2.6.8 and 6.1.1.4'
    'O' 'O' 0.0106 0.0060
                         'International Tables Vol C Tables 4.2.6.8 and 6.1.1.4'
    'Mn' 'Mn' 0.3368 0.7283
                         'International Tables Vol C Tables 4.2.6.8 and 6.1.1.4'
_computing_data_collection     'RAPID-AUTO (Rigaku, 1998)'
_computing_cell_refinement     'RAPID-AUTO (Rigaku, 1998)'
_computing_data_reduction     'CrystalStructure (Rigaku/MSC, 2004)'
_computing_structure_solution     'SHELXS97 (Sheldrick, 2008)'
_computing_structure_refinement     'SHELXL97 (Sheldrick, 2008)'
_computing_molecular_graphics     'SHELXTL (Sheldrick, 2008)'
_computing_publication_material     'SHELXL97 (Sheldrick, 2008)'
loop_
    _atom_site_type_symbol
    _atom_site_label
    _atom_site_fract_x
    _atom_site_fract_y
    _atom_site_fract_z
    _atom_site_U_iso_or_equiv
    _atom_site_adp_type
    _atom_site_calc_flag
    _atom_site_refinement_flags
    _atom_site_occupancy
    _atom_site_symmetry_multiplicity
    _atom_site_disorder_assembly
    _atom_site_disorder_group
    Mn Mn1 0.57992(4) 0.37155(6) 0.67916(16) 0.0454(3) Uani d . 1 1 . .
    N N1 0.6768(3) 0.3026(4) 0.5202(9) 0.0525(13) Uani d . 1 1 . .
    N N2 0.6704(2) 0.4167(4) 0.8785(8) 0.0470(12) Uani d . 1 1 . .
    C C1 0.6796(4) 0.2444(5) 0.3480(10) 0.068(2) Uani d . 1 1 . .
    H H1A 0.6385 0.2277 0.2802 0.082 Uiso calc R 1 1 . .
    C C2 0.7429(5) 0.2076(6) 0.2658(13) 0.087(3) Uani d . 1 1 . .
    H H2A 0.7435 0.1662 0.1464 0.105 Uiso calc R 1 1 . .
    C C3 0.8034(5) 0.2333(7) 0.3629(15) 0.091(3) Uani d . 1 1 . .
    H H3A 0.8455 0.2099 0.3084 0.110 Uiso calc R 1 1 . .
    C C4 0.8027(4) 0.2946(6) 0.5440(13) 0.073(2) Uani d . 1 1 . .
    C C5 0.8643(4) 0.3266(7) 0.6559(18) 0.093(3) Uani d . 1 1 . .
    H H5A 0.9077 0.3074 0.6049 0.112 Uiso calc R 1 1 . .
    C C6 0.8603(4) 0.3828(8) 0.8299(16) 0.096(3) Uani d . 1 1 . .
    H H6A 0.9010 0.4006 0.8988 0.116 Uiso calc R 1 1 . .
    C C7 0.7958(3) 0.4161(6) 0.9127(12) 0.067(2) Uani d . 1 1 . .
    C C8 0.7882(4) 0.4722(7) 1.0989(12) 0.079(3) Uani d . 1 1 . .
    H H8A 0.8274 0.4906 1.1742 0.095 Uiso calc R 1 1 . .
    C C9 0.7246(4) 0.4999(5) 1.1701(14) 0.0725(19) Uani d . 1 1 . .
    H H9A 0.7197 0.5372 1.2932 0.087 Uiso calc R 1 1 . .
    C C10 0.6668(4) 0.4714(5) 1.0556(11) 0.0600(17) Uani d . 1 1 . .
    H H10A 0.6233 0.4913 1.1043 0.072 Uiso calc R 1 1 . .
    C C11 0.7335(3) 0.3880(5) 0.8082(10) 0.0513(16) Uani d . 1 1 . .
    C C12 0.7379(3) 0.3280(5) 0.6200(10) 0.0553(19) Uani d . 1 1 . .
    C C13 0.5493(3) 0.5910(5) 0.4494(9) 0.0508(15) Uani d . 1 1 . .
    H H13 0.5562 0.6662 0.4325 0.061 Uiso calc R 1 1 . .
    O O1 0.5939(2) 0.5392(3) 0.5480(7) 0.0537(11) Uani d . 1 1 . .
    O O2 0.4966(2) 0.5501(3) 0.3718(7) 0.0599(12) Uani d . 1 1 . .
    C C14 0.5604(4) 0.1288(6) 0.7827(12) 0.071(2) Uani d . 1 1 . .
    H H14 0.5642 0.1173 0.6428 0.086 Uiso calc R 1 1 . .
    O O3 0.5629(3) 0.2210(4) 0.8388(7) 0.0747(14) Uani d . 1 1 . .
    O O4 0.5534(4) 0.0457(4) 0.8904(10) 0.112(2) Uani d . 1 1 . .
    O O5 0.5090(2) 0.3307(3) 0.4372(7) 0.0719(14) Uani d . 1 1 . .
    H H5B 0.4990 0.3890 0.3784 0.108 Uiso d R 1 1 . .
    H H5C 0.5014 0.2710 0.3749 0.108 Uiso d R 1 1 . .
    O O6 0.4906(3) 0.1479(4) 0.2384(9) 0.115(2) Uani d . 1 1 . .
    H H6B 0.4780 0.0927 0.3042 0.173 Uiso d R 1 1 . .
    H H6C 0.5237 0.1210 0.1706 0.173 Uiso d R 1 1 . .
loop_
    _atom_site_aniso_label
    _atom_site_aniso_U_11
    _atom_site_aniso_U_22
    _atom_site_aniso_U_33
    _atom_site_aniso_U_12
    _atom_site_aniso_U_13
    _atom_site_aniso_U_23
    Mn1 0.0384(4) 0.0469(4) 0.0509(5) 0.0040(4) 0.0029(6) -0.0014(6)
    N1 0.052(3) 0.052(3) 0.054(3) 0.013(2) 0.016(3) 0.008(3)
    N2 0.039(3) 0.053(3) 0.049(3) 0.005(2) 0.002(2) 0.004(3)
    C1 0.094(6) 0.053(4) 0.056(4) 0.020(4) 0.035(4) -0.002(4)
    C2 0.129(8) 0.061(4) 0.073(5) 0.023(5) 0.050(6) 0.012(4)
    C3 0.096(7) 0.075(6) 0.103(7) 0.043(5) 0.049(6) 0.036(6)
    C4 0.062(5) 0.080(5) 0.078(5) 0.021(4) 0.030(4) 0.041(4)
    C5 0.039(4) 0.129(7) 0.112(8) 0.019(4) 0.019(5) 0.063(8)
    C6 0.050(5) 0.133(9) 0.106(8) -0.001(5) -0.002(5) 0.059(7)
    C7 0.043(4) 0.078(5) 0.078(6) -0.007(4) -0.011(4) 0.040(4)
    C8 0.075(5) 0.083(5) 0.081(6) -0.026(4) -0.036(4) 0.033(4)
    C9 0.082(5) 0.069(4) 0.066(4) -0.018(4) -0.029(5) 0.013(5)
    C10 0.069(5) 0.058(4) 0.053(4) -0.001(4) -0.005(4) 0.005(3)
    C11 0.045(4) 0.057(4) 0.051(4) 0.005(3) 0.003(3) 0.023(3)
    C12 0.040(4) 0.057(4) 0.068(5) 0.017(3) 0.011(3) 0.024(3)
    C13 0.047(4) 0.047(4) 0.058(4) 0.000(3) -0.007(3) 0.013(3)
    O1 0.047(2) 0.049(2) 0.065(3) -0.0018(19) -0.016(2) 0.008(2)
    O2 0.050(3) 0.052(3) 0.078(3) 0.004(2) -0.019(2) 0.008(2)
    C14 0.090(6) 0.048(4) 0.076(5) 0.019(4) 0.024(4) 0.015(4)
    O3 0.090(4) 0.058(3) 0.075(4) 0.005(3) 0.021(3) 0.002(3)
    O4 0.164(6) 0.056(3) 0.117(5) 0.008(4) 0.023(5) 0.024(4)
    O5 0.085(4) 0.048(3) 0.082(3) 0.000(2) -0.032(3) 0.001(2)
    O6 0.165(6) 0.085(4) 0.095(5) -0.030(4) 0.028(4) -0.033(3)
_geom_special_details
;
 All esds (except the esd in the dihedral angle between two l.s. planes)
 are estimated using the full covariance matrix.  The cell esds are taken
 into account individually in the estimation of esds in distances, angles
 and torsion angles; correlations between esds in cell parameters are only
 used when they are defined by crystal symmetry.  An approximate (isotropic)
 treatment of cell esds is used for estimating esds involving l.s. planes.
;
loop_
    _geom_bond_atom_site_label_1
    _geom_bond_atom_site_label_2
    _geom_bond_site_symmetry_2
    _geom_bond_distance
    _geom_bond_publ_flag
    Mn1 O3 . 2.134(5) ?
    Mn1 O5 . 2.150(4) ?
    Mn1 O2 2_665 2.161(4) ?
    Mn1 O1 . 2.228(4) ?
    Mn1 N2 . 2.246(5) ?
    Mn1 N1 . 2.295(5) ?
    N1 C1 . 1.333(8) ?
    N1 C12 . 1.382(8) ?
    N2 C10 . 1.339(9) ?
    N2 C11 . 1.346(7) ?
    C1 C2 . 1.406(10) ?
    C1 H1A . 0.9300 ?
    C2 C3 . 1.364(11) ?
    C2 H2A . 0.9300 ?
    C3 C4 . 1.401(12) ?
    C3 H3A . 0.9300 ?
    C4 C12 . 1.403(9) ?
    C4 C5 . 1.448(12) ?
    C5 C6 . 1.331(13) ?
    C5 H5A . 0.9300 ?
    C6 C7 . 1.414(11) ?
    C6 H6A . 0.9300 ?
    C7 C8 . 1.405(11) ?
    C7 C11 . 1.422(9) ?
    C8 C9 . 1.353(10) ?
    C8 H8A . 0.9300 ?
    C9 C10 . 1.385(9) ?
    C9 H9A . 0.9300 ?
    C10 H10A . 0.9300 ?
    C11 C12 . 1.435(9) ?
    C13 O2 . 1.240(7) ?
    C13 O1 . 1.245(7) ?
    C13 H13 . 0.9300 ?
    O2 Mn1 2_664 2.161(4) ?
    C14 O3 . 1.180(8) ?
    C14 O4 . 1.240(8) ?
    C14 H14 . 0.9300 ?
    O5 H5B . 0.8290 ?
    O5 H5C . 0.8460 ?
    O6 H6B . 0.8339 ?
    O6 H6C . 0.8420 ?
loop_
    _geom_angle_atom_site_label_1
    _geom_angle_atom_site_label_2
    _geom_angle_atom_site_label_3
    _geom_angle_site_symmetry_1
    _geom_angle_site_symmetry_3
    _geom_angle
    _geom_angle_publ_flag
    O3 Mn1 O5 . . 93.75(19) ?
    O3 Mn1 O2 . 2_665 89.28(17) ?
    O5 Mn1 O2 . 2_665 95.71(18) ?
    O3 Mn1 O1 . . 172.92(19) ?
    O5 Mn1 O1 . . 90.21(16) ?
    O2 Mn1 O1 2_665 . 84.49(17) ?
    O3 Mn1 N2 . . 92.55(19) ?
    O5 Mn1 N2 . . 167.9(2) ?
    O2 Mn1 N2 2_665 . 94.70(18) ?
    O1 Mn1 N2 . . 84.64(16) ?
    O3 Mn1 N1 . . 91.92(18) ?
    O5 Mn1 N1 . . 95.6(2) ?
    O2 Mn1 N1 2_665 . 168.5(2) ?
    O1 Mn1 N1 . . 93.53(17) ?
    N2 Mn1 N1 . . 73.86(18) ?
    C1 N1 C12 . . 119.0(6) ?
    C1 N1 Mn1 . . 127.6(5) ?
    C12 N1 Mn1 . . 113.4(4) ?
    C10 N2 C11 . . 118.2(6) ?
    C10 N2 Mn1 . . 125.8(4) ?
    C11 N2 Mn1 . . 116.0(4) ?
    N1 C1 C2 . . 121.9(8) ?
    N1 C1 H1A . . 119.1 ?
    C2 C1 H1A . . 119.1 ?
    C3 C2 C1 . . 119.3(8) ?
    C3 C2 H2A . . 120.3 ?
    C1 C2 H2A . . 120.3 ?
    C2 C3 C4 . . 120.5(8) ?
    C2 C3 H3A . . 119.7 ?
    C4 C3 H3A . . 119.7 ?
    C3 C4 C12 . . 117.6(8) ?
    C3 C4 C5 . . 124.3(8) ?
    C12 C4 C5 . . 118.1(8) ?
    C6 C5 C4 . . 121.6(8) ?
    C6 C5 H5A . . 119.2 ?
    C4 C5 H5A . . 119.2 ?
    C5 C6 C7 . . 121.8(9) ?
    C5 C6 H6A . . 119.1 ?
    C7 C6 H6A . . 119.1 ?
    C8 C7 C6 . . 124.3(8) ?
    C8 C7 C11 . . 116.5(7) ?
    C6 C7 C11 . . 119.1(8) ?
    C9 C8 C7 . . 121.0(7) ?
    C9 C8 H8A . . 119.5 ?
    C7 C8 H8A . . 119.5 ?
    C8 C9 C10 . . 118.6(8) ?
    C8 C9 H9A . . 120.7 ?
    C10 C9 H9A . . 120.7 ?
    N2 C10 C9 . . 123.5(7) ?
    N2 C10 H10A . . 118.3 ?
    C9 C10 H10A . . 118.3 ?
    N2 C11 C7 . . 122.3(7) ?
    N2 C11 C12 . . 118.6(6) ?
    C7 C11 C12 . . 119.0(6) ?
    N1 C12 C4 . . 121.7(7) ?
    N1 C12 C11 . . 118.0(6) ?
    C4 C12 C11 . . 120.3(7) ?
    O2 C13 O1 . . 125.0(6) ?
    O2 C13 H13 . . 117.5 ?
    O1 C13 H13 . . 117.5 ?
    C13 O1 Mn1 . . 125.5(4) ?
    C13 O2 Mn1 . 2_664 128.4(4) ?
    O3 C14 O4 . . 127.0(8) ?
    O3 C14 H14 . . 116.5 ?
    O4 C14 H14 . . 116.5 ?
    C14 O3 Mn1 . . 131.9(5) ?
    Mn1 O5 H5B . . 107.1 ?
    Mn1 O5 H5C . . 131.6 ?
    H5B O5 H5C . . 118.0 ?
    H6B O6 H6C . . 100.5 ?
loop_
    _geom_hbond_atom_site_label_D
    _geom_hbond_atom_site_label_H
    _geom_hbond_atom_site_label_A
    _geom_hbond_site_symmetry_D
    _geom_hbond_site_symmetry_H
    _geom_hbond_site_symmetry_A
    _geom_hbond_distance_DH
    _geom_hbond_distance_HA
    _geom_hbond_distance_DA
    _geom_hbond_angle_DHA
    _geom_hbond_publ_flag
    O5 H5B O2 . . 1_555 0.83 1.96 2.713(5) 150 y
    O5 H5C O6 . . 1_555 0.85 1.76 2.601(6) 177 y
    O6 H6B O4 . . 2_654 0.83 1.88 2.693(8) 166 y
    O6 H6C O4 . . 1_554 0.83 2.13 2.864(9) 145 y
