# Supplementary material for: catena-Poly[[[aqua­(formato-κO)(1,10-phenanthroline-κ2 N,N′)manganese(II)]-μ-formato-κ2 O:O′] monohydrate]
Source: Acta Crystallogr Sect E Struct Rep Online. 2011 Jun 11;67(Pt 7):m893. doi: 10.1107/S1600536811020575 (PMC3151819; doi:10.1107/S1600536811020575)
Supplement: Supplementary file 2 [file e-67-0m893-Isup2.hkl]

# 
# h,k,l, Fc-squared, Fo-squared, sigma(Fo-squared) and status flag 
# 
data_I
_shelx_title ' tref-1 in Pna2(1)' 
_shelx_refln_list_code          4 
_shelx_F_calc_maximum      184.39 
_exptl_crystal_F_000       740.00 
_reflns_d_resolution_high  0.8409 
 
loop_ 
 _symmetry_equiv_pos_as_xyz 
 'x, y, z' 
 '-x, -y, z+1/2' 
 'x+1/2, -y+1/2, z' 
 '-x+1/2, y+1/2, z+1/2' 
 
_cell_length_a    19.2598 
_cell_length_b    12.1610 
_cell_length_c     6.5493 
_cell_angle_alpha  90.000 
_cell_angle_beta   90.000 
_cell_angle_gamma  90.000 
 
_shelx_F_squared_multiplier     1.000 
 
loop_ 
 _refln_index_h 
 _refln_index_k 
 _refln_index_l 
 _refln_F_squared_calc 
 _refln_F_squared_meas 
 _refln_F_squared_sigma 
 _refln_observed_status 
   2   0  -7       74.93       55.95     14.62 o 
   4   0  -7      242.01      265.60     12.85 o 
   6   0  -7        0.62        2.91      6.32 o 
   8   0  -7      176.74      186.43     35.44 o 
  10   0  -7      101.69       69.85     57.94 o 
   0   1  -7      183.96      200.62     19.60 o 
   1   1  -7       13.87        5.78      3.69 o 
   2   1  -7       28.89       27.22      5.56 o 
   3   1  -7      114.98      118.15     12.41 o 
   4   1  -7        5.54        7.81      4.14 o 
   5   1  -7       37.23       24.97      5.42 o 
   6   1  -7       98.85       84.97     15.81 o 
   7   1  -7       51.83       30.83     10.72 o 
   8   1  -7       60.22       48.36     12.82 o 
   9   1  -7       58.02       62.98     13.42 o 
   1   2  -7       86.01       86.84      7.61 o 
   2   2  -7        8.15        5.13      3.46 o 
   3   2  -7        5.68        2.66      2.80 o 
   4   2  -7        7.91        0.94      4.02 o 
   5   2  -7      111.82      118.23     15.41 o 
   6   2  -7       28.78       19.03      8.83 o 
   7   2  -7      187.00      214.55     21.19 o 
   8   2  -7        2.29       -0.09      7.24 o 
   9   2  -7       19.62        9.76      8.34 o 
   0   3  -7       23.63       17.79      5.16 o 
   1   3  -7       36.76       26.85      5.68 o 
   2   3  -7       24.44       23.70      6.23 o 
   3   3  -7       59.26       38.88     10.74 o 
   4   3  -7        4.61        2.16      4.95 o 
   5   3  -7       11.67        9.65      6.80 o 
   6   3  -7      154.87      168.06     16.27 o 
   7   3  -7       20.94        9.56      7.48 o 
   8   3  -7        1.22        2.36      7.09 o 
   1   4  -7        2.00       -0.24      5.63 o 
   2   4  -7       87.16       59.95     15.92 o 
   3   4  -7       18.23       12.71      4.82 o 
   4   4  -7       40.57       26.69      9.61 o 
   5   4  -7       13.32       16.38      7.32 o 
   6   4  -7       17.31       13.79      8.42 o 
   7   4  -7        8.82        6.72      7.47 o 
   0   5  -7      151.56       89.82     43.03 o 
   1   5  -7       12.30        7.29      6.04 o 
   2   5  -7       39.49       28.07     13.47 o 
   3   5  -7       25.85       21.76      9.37 o 
   4   5  -7       45.39       31.66     10.40 o 
   5   5  -7       53.82       50.52     15.11 o 
   6   5  -7       32.54       18.90     10.18 o 
   1   6  -7      115.79      120.53     33.35 o 
   2   6  -7        8.71       12.99      7.58 o 
   3   6  -7        1.81       11.41      7.47 o 
   0   0  -6      643.92      688.50     26.20 o 
   2   0  -6       34.91       38.31      6.04 o 
   4   0  -6      319.51      356.07     14.69 o 
   6   0  -6      363.42      372.05     15.57 o 
   8   0  -6      318.15      344.73     22.59 o 
  10   0  -6      241.15      192.52     58.63 o 
  12   0  -6      236.57      270.19     24.71 o 
  14   0  -6       58.25       39.61     46.41 o 
   1   1  -6      217.71      248.32      7.76 o 
   2   1  -6      287.59      307.68      8.35 o 
   3   1  -6       37.58       36.73      4.34 o 
   4   1  -6      115.85      153.05      6.59 o 
   5   1  -6       19.24       13.03      4.11 o 
   6   1  -6       19.67       19.39      5.11 o 
   7   1  -6      260.60      303.03     10.92 o 
   8   1  -6       49.23       62.10      8.17 o 
   9   1  -6       15.96        6.38      5.25 o 
  10   1  -6      391.77      391.24     18.53 o 
  11   1  -6      144.08      116.28     24.74 o 
  12   1  -6        1.54        1.29      4.92 o 
  13   1  -6       81.96       68.03     25.76 o 
  14   1  -6       20.40       13.49     10.73 o 
   0   2  -6       83.69       68.40      8.23 o 
   1   2  -6      145.28      154.80      5.81 o 
   2   2  -6       18.01       16.21      4.00 o 
   3   2  -6      486.35      555.72     10.13 o 
   4   2  -6       43.97       47.30      4.93 o 
   5   2  -6      100.59      105.53      6.02 o 
   6   2  -6       10.54        4.22      3.37 o 
   7   2  -6      154.38      149.33      7.79 o 
   8   2  -6      174.65      170.04     14.52 o 
   9   2  -6      193.03      199.43     19.32 o 
  10   2  -6        5.95        3.83      4.15 o 
  11   2  -6      208.16      200.11     30.12 o 
  12   2  -6       42.57       34.95     14.10 o 
  13   2  -6        5.16       12.36     10.46 o 
  14   2  -6        0.58        5.42     10.40 o 
   1   3  -6      108.47      112.53      4.75 o 
   2   3  -6       60.76       74.40      5.71 o 
   3   3  -6        0.65       -0.93      3.71 o 
   4   3  -6       74.54       63.14      7.85 o 
   5   3  -6      184.32      224.33     12.80 o 
   6   3  -6       29.80       17.67      7.44 o 
   7   3  -6       92.77       80.70     14.68 o 
   8   3  -6      276.90      286.88     17.90 o 
   9   3  -6      112.82      100.73     21.07 o 
  10   3  -6       26.18       30.67     11.90 o 
  11   3  -6      105.34      100.31     28.58 o 
  12   3  -6       14.04        9.08     11.01 o 
  13   3  -6       48.00       49.79     16.56 o 
   0   4  -6      129.03      128.61      4.72 o 
   1   4  -6        9.73        5.09      2.62 o 
   2   4  -6       38.26       31.82      6.31 o 
   3   4  -6       14.23       10.95      4.82 o 
   4   4  -6      132.07      160.92      9.47 o 
   5   4  -6       36.34       27.61      7.91 o 
   6   4  -6      299.75      366.22     16.38 o 
   7   4  -6       12.70        9.45      7.87 o 
   8   4  -6       23.68       14.68     10.80 o 
   9   4  -6       22.81       12.09     11.33 o 
  10   4  -6        1.40        6.08      9.76 o 
  11   4  -6       12.38        2.74      8.28 o 
  12   4  -6      128.99      107.72     31.17 o 
  13   4  -6        0.03        0.16     10.83 o 
   1   5  -6      109.13      102.36      6.87 o 
   2   5  -6       39.36       53.16      8.89 o 
   3   5  -6       26.60       10.60      4.63 o 
   4   5  -6      140.82      142.52     15.22 o 
   5   5  -6       76.43       55.20     13.74 o 
   6   5  -6       31.33       14.25      8.58 o 
   7   5  -6       66.64       50.51     25.86 o 
   8   5  -6       88.53       30.75     22.36 o 
   9   5  -6        2.06       -0.12      7.03 o 
  10   5  -6       78.86       64.06     32.78 o 
  11   5  -6       39.26       13.88     13.60 o 
  12   5  -6        8.04       12.25     10.93 o 
   0   6  -6       15.19        3.28      9.69 o 
   1   6  -6       89.20       74.93     20.31 o 
   2   6  -6       21.72       16.53      4.41 o 
   3   6  -6      348.86      361.16      9.95 o 
   4   6  -6        6.25        2.31      5.64 o 
   5   6  -6       95.36       49.22     19.61 o 
   6   6  -6       28.33        5.20      7.66 o 
   7   6  -6       23.76       17.15     10.86 o 
   8   6  -6        7.75       -1.36     11.06 o 
   9   6  -6      137.01      137.85     61.22 o 
  10   6  -6        2.73        9.59     10.98 o 
  11   6  -6       38.61       29.76     18.21 o 
   1   7  -6      114.95       67.18     32.61 o 
   2   7  -6       58.01        0.53      5.63 o 
   3   7  -6       26.29       18.57     12.20 o 
   4   7  -6       72.03       33.41     16.34 o 
   5   7  -6      105.66       91.30     34.21 o 
   6   7  -6        3.62       -7.17      7.66 o 
   7   7  -6      144.99       63.53     39.83 o 
   8   7  -6       26.95        9.07     10.10 o 
   9   7  -6        8.71        1.98      9.25 o 
   0   8  -6      295.26      280.06    174.56 o 
   1   8  -6       23.83        0.28     10.33 o 
   2   8  -6        4.85        0.19      4.45 o 
   3   8  -6       17.32        1.91      5.39 o 
   4   8  -6        9.92       -0.38      6.60 o 
   5   8  -6        3.96        3.09      9.16 o 
   6   8  -6      152.69       46.17     46.20 o 
   7   8  -6        0.39        8.14     10.42 o 
   1   9  -6       26.31       -2.44     18.60 o 
   2   9  -6       25.48       -1.27     12.37 o 
   3   9  -6        3.10        2.33     11.53 o 
   2   0  -5      882.36      948.73     18.25 o 
   4   0  -5      604.64      676.49     15.24 o 
   6   0  -5      416.55      377.47     17.59 o 
   8   0  -5       96.42       97.75     14.95 o 
  10   0  -5     1063.21     1121.82     39.53 o 
  12   0  -5      137.11      157.92     28.72 o 
  14   0  -5      151.08      163.06     20.84 o 
  16   0  -5       73.31        1.36      9.20 o 
   0   1  -5      790.55      814.13     14.52 o 
   1   1  -5      193.92      198.51      6.57 o 
   2   1  -5      354.67      384.09      8.81 o 
   3   1  -5      500.76      546.67      9.45 o 
   4   1  -5      159.10      167.16      6.63 o 
   5   1  -5        2.09        5.00      2.89 o 
   6   1  -5      338.14      376.92     12.76 o 
   7   1  -5       60.51       63.59      7.60 o 
   8   1  -5      217.32      213.94     14.57 o 
   9   1  -5      326.88      322.03     15.85 o 
  10   1  -5       52.94       42.15     11.97 o 
  11   1  -5      159.79      193.99     14.18 o 
  12   1  -5      433.33      469.72     18.40 o 
  13   1  -5       11.48       10.94      8.08 o 
  14   1  -5      156.44      135.40     34.80 o 
  15   1  -5       53.95        0.76      6.99 o 
  16   1  -5        8.13       -0.56      8.96 o 
  17   1  -5       39.14       -1.66      8.93 o 
   1   2  -5      889.21      893.53     11.32 o 
   2   2  -5        2.73        2.75      2.27 o 
   3   2  -5        0.03        0.54      2.27 o 
   4   2  -5      186.42      184.91      6.60 o 
   5   2  -5      438.85      476.62      9.04 o 
   6   2  -5        4.44       -0.69      2.22 o 
   7   2  -5      318.61      357.23     10.41 o 
   8   2  -5      214.72      216.61     12.27 o 
   9   2  -5      181.64      174.52     12.75 o 
  10   2  -5       30.44       21.60      6.72 o 
  11   2  -5      614.46      676.56     18.24 o 
  12   2  -5        4.44       -6.70      6.70 o 
  13   2  -5      381.42      436.91     17.90 o 
  14   2  -5        1.36        0.08      7.67 o 
  15   2  -5       16.88       23.99     11.27 o 
  16   2  -5       24.63       13.64      9.99 o 
  17   2  -5       22.96       22.95     13.86 o 
   0   3  -5     1121.81     1148.94     16.76 o 
   1   3  -5       84.77       94.51      4.93 o 
   2   3  -5      137.52      149.78      8.00 o 
   3   3  -5      777.25      839.47     15.06 o 
   4   3  -5       96.91       99.05      6.86 o 
   5   3  -5      234.76      259.76     13.00 o 
   6   3  -5       46.16       57.90     10.91 o 
   7   3  -5      126.89      129.77     14.08 o 
   8   3  -5      192.59      180.04     16.62 o 
   9   3  -5      426.23      431.83     13.78 o 
  10   3  -5      248.71      242.00     10.55 o 
  11   3  -5      118.03      114.90     15.47 o 
  12   3  -5      277.82      287.25     15.31 o 
  13   3  -5        3.63        5.61      4.94 o 
  14   3  -5       52.45       36.50     10.22 o 
  15   3  -5      117.20      106.76     27.65 o 
  16   3  -5        0.36        1.92      6.78 o 
   1   4  -5       64.85       71.31      5.70 o 
   2   4  -5      355.24      389.86     10.01 o 
   3   4  -5       77.27       67.62      6.96 o 
   4   4  -5      384.17      417.62     13.25 o 
   5   4  -5        0.68        7.74      6.27 o 
   6   4  -5       12.23        7.54      7.37 o 
   7   4  -5       57.07       75.73     11.81 o 
   8   4  -5      355.33      428.59     21.45 o 
   9   4  -5        8.82       20.38     10.47 o 
  10   4  -5      296.60      330.99     22.18 o 
  11   4  -5       23.42       24.43     12.78 o 
  12   4  -5        5.23        5.48      3.62 o 
  13   4  -5       19.50       13.68      4.33 o 
  14   4  -5      118.51      127.42     29.31 o 
  15   4  -5       12.87       13.21     12.52 o 
  16   4  -5      123.31       96.00     40.72 o 
   0   5  -5      137.03      137.48     10.42 o 
   1   5  -5      342.40      357.18     11.42 o 
   2   5  -5       59.82       63.58      7.97 o 
   3   5  -5      225.16      228.72      7.71 o 
   4   5  -5      180.52      195.56     11.69 o 
   5   5  -5      267.06      275.36     15.18 o 
   6   5  -5      207.73      220.90     15.32 o 
   7   5  -5       10.70       15.31      9.31 o 
   8   5  -5       69.37       80.58     13.62 o 
   9   5  -5      137.72      155.79     15.84 o 
  10   5  -5       29.21       16.86     11.47 o 
  11   5  -5       84.39       61.25     16.73 o 
  12   5  -5       45.63       48.67     17.16 o 
  13   5  -5        5.69        1.52      7.86 o 
  14   5  -5       42.63       37.52     17.80 o 
  15   5  -5       42.33       63.33     19.00 o 
   1   6  -5      211.62      212.25      7.95 o 
   2   6  -5        4.68        8.16      3.10 o 
   3   6  -5        7.03        0.47      4.22 o 
   4   6  -5        9.58       11.47      6.27 o 
   5   6  -5      442.64      485.65     25.67 o 
   6   6  -5        7.19        3.79      6.01 o 
   7   6  -5      541.21      657.42     27.94 o 
   8   6  -5       12.59        6.97     10.20 o 
   9   6  -5       48.48       49.93     13.59 o 
  10   6  -5        8.56        7.62      9.21 o 
  11   6  -5       39.49       40.37     16.55 o 
  12   6  -5        4.04        0.56      8.83 o 
  13   6  -5       96.49       81.12     23.59 o 
  14   6  -5       16.44        2.74     11.05 o 
   0   7  -5       49.14       37.71      7.41 o 
   1   7  -5       43.64       39.32      6.67 o 
   2   7  -5       25.75       26.22      3.88 o 
   3   7  -5      352.41      371.85     14.09 o 
   4   7  -5       58.39       53.61     10.97 o 
   5   7  -5      157.81      149.68     21.56 o 
   6   7  -5      107.66       96.31     27.93 o 
   7   7  -5       96.84       60.47     32.30 o 
   8   7  -5       31.08       17.00     14.22 o 
   9   7  -5      132.25       37.24     36.76 o 
  10   7  -5       13.10        7.89     11.67 o 
  11   7  -5       88.57       84.79     25.57 o 
  12   7  -5       38.02       23.95     17.81 o 
  13   7  -5        2.21        2.22     10.86 o 
   1   8  -5       75.51       62.19     19.67 o 
   2   8  -5      113.81      109.31     37.45 o 
   3   8  -5       13.78        2.14      5.36 o 
   4   8  -5      289.51      194.11     77.33 o 
   5   8  -5        7.46        1.21      6.16 o 
   6   8  -5       19.29        0.25      5.35 o 
   7   8  -5       16.89       -0.72      6.43 o 
   8   8  -5       99.35        0.75      6.11 o 
   9   8  -5        4.82       -1.76      6.74 o 
  10   8  -5      138.15       34.87     31.05 o 
  11   8  -5        3.06       -6.32      8.81 o 
  12   8  -5        2.83       -4.12      7.27 o 
   0   9  -5      181.01       -0.61     22.05 o 
   1   9  -5       12.10        4.71      5.51 o 
   2   9  -5      121.06       -1.76      7.71 o 
   3   9  -5      159.24      102.40     47.45 o 
   4   9  -5       10.45        1.01      7.76 o 
   5   9  -5       23.20       -0.06      6.82 o 
   6   9  -5      137.85        0.87      5.52 o 
   7   9  -5        6.53        0.36      5.43 o 
   8   9  -5       49.14        0.27      6.57 o 
   9   9  -5       87.14       19.17     23.91 o 
  10   9  -5       20.02        6.46      8.94 o 
   1  10  -5       99.57       -0.97     14.10 o 
   2  10  -5        6.49        0.25     13.62 o 
   3  10  -5        5.98       -0.89     13.04 o 
   4  10  -5        4.05        1.63     11.99 o 
   5  10  -5      167.45       90.51     44.77 o 
   6  10  -5       18.38       -0.84      5.46 o 
   7  10  -5       74.75        1.02      7.99 o 
   0  11  -5       32.66       -0.20     23.66 o 
   1  11  -5       16.73       -0.61     18.78 o 
   2  11  -5        0.10       -1.21     24.47 o 
   0   0  -4     1931.73     1836.11     29.66 o 
   2   0  -4     2005.82     1931.58     26.20 o 
   4   0  -4        1.01        5.38      4.18 o 
   6   0  -4      840.28      826.57     27.75 o 
   8   0  -4      175.78      187.17     15.57 o 
  10   0  -4      100.04      113.05     17.09 o 
  12   0  -4      250.54      294.16     20.84 o 
  14   0  -4      513.36      570.35     30.81 o 
  16   0  -4       28.49       32.19     21.34 o 
  18   0  -4      134.76       75.71     58.35 o 
   1   1  -4      703.32      722.58      9.52 o 
   2   1  -4      270.32      261.09      6.21 o 
   3   1  -4      366.89      379.30      7.14 o 
   4   1  -4      737.36      735.14     13.99 o 
   5   1  -4      275.26      298.10      8.58 o 
   6   1  -4       85.48       97.80      8.35 o 
   7   1  -4      509.73      551.56     13.17 o 
   8   1  -4      532.20      536.61     14.74 o 
   9   1  -4       55.26       74.43      8.10 o 
  10   1  -4      214.65      249.79     12.52 o 
  11   1  -4      115.47      134.17     10.78 o 
  12   1  -4       11.14        2.88      8.03 o 
  13   1  -4      283.38      297.06     15.71 o 
  14   1  -4      186.83      176.54     17.00 o 
  15   1  -4      114.79      115.17     15.57 o 
  16   1  -4      413.85      461.16     25.25 o 
  17   1  -4       69.05        7.97     14.27 o 
  18   1  -4       10.54        2.89      7.82 o 
  19   1  -4       52.65       26.33     14.90 o 
   0   2  -4      275.21      301.16      9.78 o 
   1   2  -4      547.04      535.35      7.53 o 
   2   2  -4      201.53      209.29      5.07 o 
   3   2  -4     2512.51     2568.52     23.91 o 
   4   2  -4      295.49      303.06      6.30 o 
   5   2  -4      611.03      633.92     14.25 o 
   6   2  -4      105.97      109.51      5.64 o 
   7   2  -4      256.59      282.72     11.38 o 
   8   2  -4      211.48      221.02      8.87 o 
   9   2  -4      954.68     1032.79     19.84 o 
  10   2  -4       51.02       51.42      9.90 o 
  11   2  -4      220.01      252.07     13.45 o 
  12   2  -4       93.42       93.54     16.82 o 
  13   2  -4       79.69       84.16     10.66 o 
  14   2  -4       12.77        9.22     10.22 o 
  15   2  -4      542.79      587.81     24.69 o 
  16   2  -4       16.64       10.92      8.28 o 
  17   2  -4      227.31      202.79     48.37 o 
  18   2  -4       31.15       15.22     11.48 o 
  19   2  -4        0.73        1.38      9.07 o 
   1   3  -4     2072.02     2174.44     18.49 o 
   2   3  -4      839.82      852.47      7.85 o 
   3   3  -4      144.23      156.03      7.00 o 
   4   3  -4      837.25      820.17     15.77 o 
   5   3  -4      773.82      817.90     21.39 o 
   6   3  -4       44.82       55.03     10.28 o 
   7   3  -4      527.44      557.64     10.57 o 
   8   3  -4      188.89      221.73      8.69 o 
   9   3  -4      159.67      161.77      7.77 o 
  10   3  -4      612.05      615.98     15.72 o 
  11   3  -4      592.55      659.79     17.96 o 
  12   3  -4       10.17       18.78      7.19 o 
  13   3  -4      312.22      328.74     18.77 o 
  14   3  -4      220.16      227.68     17.51 o 
  15   3  -4       52.28       58.74     11.02 o 
  16   3  -4      146.57      148.74     29.81 o 
  17   3  -4       70.84       36.97     18.68 o 
  18   3  -4       29.37        9.54     10.70 o 
  19   3  -4       31.15        1.68     13.13 o 
   0   4  -4     2756.03     2949.66     37.17 o 
   1   4  -4       91.04       90.90      5.07 o 
   2   4  -4      830.53      851.76     15.01 o 
   3   4  -4       78.44       87.23      5.17 o 
   4   4  -4      520.85      507.91     15.65 o 
   5   4  -4      248.06      279.96     15.50 o 
   6   4  -4      577.52      657.72     22.56 o 
   7   4  -4      185.01      193.59     15.69 o 
   8   4  -4      650.25      619.99     24.07 o 
   9   4  -4      250.47      244.51     16.39 o 
  10   4  -4      142.71      133.68     12.46 o 
  11   4  -4       87.76       92.55      9.16 o 
  12   4  -4      583.96      619.97     19.32 o 
  13   4  -4       35.70       37.59      7.92 o 
  14   4  -4       97.67      125.10     20.27 o 
  15   4  -4        0.12        7.51      5.90 o 
  16   4  -4       13.54       13.57      9.55 o 
  17   4  -4        8.96        7.24      6.81 o 
  18   4  -4      148.10      133.38     51.79 o 
   1   5  -4      612.87      636.39     13.09 o 
   2   5  -4      365.32      356.40      7.76 o 
   3   5  -4       19.78       14.19      3.66 o 
   4   5  -4      179.45      204.40     11.42 o 
   5   5  -4      546.26      559.55     18.92 o 
   6   5  -4       15.93        4.13      8.44 o 
   7   5  -4       69.00       85.14     11.73 o 
   8   5  -4       40.45       66.41     12.40 o 
   9   5  -4      309.76      274.88     17.96 o 
  10   5  -4      398.19      426.28     21.54 o 
  11   5  -4      271.00      276.48     20.00 o 
  12   5  -4       29.76       23.80      7.08 o 
  13   5  -4       94.50       98.84     15.58 o 
  14   5  -4       60.51       41.30     13.20 o 
  15   5  -4        0.66       -1.02     11.91 o 
  16   5  -4       92.49       96.81     20.40 o 
  17   5  -4       27.96       17.99      9.09 o 
   0   6  -4      237.41      223.83     17.37 o 
   1   6  -4      186.60      184.22      8.94 o 
   2   6  -4       22.06       16.91      3.27 o 
   3   6  -4      729.77      793.59     21.74 o 
   4   6  -4       45.56       57.54      9.86 o 
   5   6  -4       70.20       79.47     11.08 o 
   6   6  -4      242.79      268.58     19.97 o 
   7   6  -4      154.38      171.56     15.83 o 
   8   6  -4      155.97      176.40     17.77 o 
   9   6  -4      884.44      924.64     28.97 o 
  10   6  -4       65.68       60.06     14.88 o 
  11   6  -4      189.86      216.51     22.65 o 
  12   6  -4       59.19       60.47     15.55 o 
  13   6  -4       14.18       14.27     13.41 o 
  14   6  -4       25.07       15.63     17.24 o 
  15   6  -4      100.86      118.48     21.10 o 
  16   6  -4        8.52        0.93     11.27 o 
  17   6  -4      107.27       76.99     38.04 o 
   1   7  -4      401.96      397.21     14.21 o 
   2   7  -4       60.88       67.95     10.20 o 
   3   7  -4       23.62       28.66      6.58 o 
   4   7  -4       58.81       56.72      8.89 o 
   5   7  -4      214.17      219.79     13.52 o 
   6   7  -4       65.21       64.73     10.63 o 
   7   7  -4      407.69      479.31     23.77 o 
   8   7  -4        6.97        4.51      8.25 o 
   9   7  -4       61.74       56.89     12.78 o 
  10   7  -4      208.61      216.50     19.79 o 
  11   7  -4      105.67       95.50     23.06 o 
  12   7  -4        8.17        2.56     10.21 o 
  13   7  -4      209.11      166.30     72.93 o 
  14   7  -4       15.28        6.24      9.79 o 
  15   7  -4       18.58        2.10     10.19 o 
  16   7  -4       50.65        6.08     13.33 o 
   0   8  -4      236.10      301.38     41.46 o 
   1   8  -4        4.46        2.57      2.45 o 
   2   8  -4       79.80       71.67     11.74 o 
   3   8  -4       92.13       90.59      9.38 o 
   4   8  -4      135.84      159.92     16.22 o 
   5   8  -4       56.15       63.31     10.93 o 
   6   8  -4      492.91      570.21     22.36 o 
   7   8  -4       24.98       19.11     11.21 o 
   8   8  -4      223.75      265.62     18.95 o 
   9   8  -4       18.38        7.61     12.11 o 
  10   8  -4       98.99       28.92     22.18 o 
  11   8  -4        3.78        0.44      8.21 o 
  12   8  -4      179.34      169.77     65.68 o 
  13   8  -4        6.19       -4.78      9.46 o 
  14   8  -4       31.80       15.86     12.98 o 
  15   8  -4        3.56       -0.47     10.35 o 
   1   9  -4      224.30      224.30      6.51 o 
   2   9  -4      206.67      228.39     13.45 o 
   3   9  -4        7.94        1.85      6.46 o 
   4   9  -4      321.65      351.55     17.07 o 
   5   9  -4      207.19      207.47     24.74 o 
   6   9  -4       11.49       -0.47      7.39 o 
   7   9  -4      147.47       74.25     42.84 o 
   8   9  -4      192.04       79.54     47.24 o 
   9   9  -4       30.65       10.00      9.12 o 
  10   9  -4       66.50       17.32     16.31 o 
  11   9  -4       16.11       14.08     11.87 o 
  12   9  -4       13.03        0.30      9.30 o 
  13   9  -4       21.72        1.65      9.66 o 
   0  10  -4       41.28       37.80     19.92 o 
   1  10  -4       46.96       33.84     20.23 o 
   2  10  -4        2.11        4.32      5.16 o 
   3  10  -4      473.02      500.31     23.17 o 
   4  10  -4       21.08       -0.08      6.29 o 
   5  10  -4      204.34      201.10     56.20 o 
   6  10  -4        3.21       -1.72      6.83 o 
   7  10  -4       52.24        1.75      6.33 o 
   8  10  -4       10.24       -0.66      7.15 o 
   9  10  -4      210.22       78.56     47.39 o 
  10  10  -4        1.21        3.24      8.03 o 
  11  10  -4      112.14       12.83     14.29 o 
   1  11  -4       70.35       37.29     23.66 o 
   2  11  -4       45.42       25.95     17.90 o 
   3  11  -4        9.19        0.13      4.47 o 
   4  11  -4       57.75        0.75      5.99 o 
   5  11  -4       70.32       -1.99      6.92 o 
   6  11  -4        8.00       -1.71      6.39 o 
   7  11  -4       85.50       -0.20      6.48 o 
   8  11  -4       52.08       -1.83      9.54 o 
   9  11  -4       18.55       -2.16      8.34 o 
   0  12  -4       45.10       -1.62     19.21 o 
   1  12  -4       95.03       -2.83     27.10 o 
   2  12  -4      142.86       -0.20     18.40 o 
   3  12  -4        0.91        0.76      6.28 o 
   4  12  -4       65.83       -0.62      6.53 o 
   5  12  -4       15.01        0.05      5.36 o 
   2   0  -3      157.41      139.50      7.01 o 
   4   0  -3      988.05      899.95     16.77 o 
   6   0  -3      268.72      276.76     14.61 o 
   8   0  -3      822.38      776.88     23.05 o 
  10   0  -3      995.60      975.09     32.69 o 
  12   0  -3        2.43        6.66      9.70 o 
  14   0  -3      329.13      383.72     40.13 o 
  16   0  -3      954.77     1007.88     52.12 o 
  18   0  -3       22.29       31.10     32.16 o 
  20   0  -3       72.78       60.91     43.79 o 
   0   1  -3      718.18      687.75     11.57 o 
   1   1  -3      117.05      110.63      3.51 o 
   2   1  -3      361.18      354.86      5.90 o 
   3   1  -3     2381.25     2375.41     24.18 o 
   4   1  -3      746.33      718.26      9.93 o 
   5   1  -3      643.00      620.20     13.29 o 
   6   1  -3     1668.13     1649.53     23.39 o 
   7   1  -3       44.30       43.24      7.31 o 
   8   1  -3      118.15      128.81     10.14 o 
   9   1  -3      741.42      749.15     17.15 o 
  10   1  -3      119.43      118.53      9.75 o 
  11   1  -3      463.76      498.29     22.91 o 
  12   1  -3      271.67      281.83     14.69 o 
  13   1  -3       51.69       55.65     11.55 o 
  14   1  -3       90.45       82.09     15.97 o 
  15   1  -3      176.12      179.42     17.39 o 
  16   1  -3       35.88       41.23     12.26 o 
  17   1  -3      266.27      272.98     21.00 o 
  18   1  -3      302.59      332.44     27.55 o 
  19   1  -3        5.99       15.54     11.35 o 
  20   1  -3       51.54       45.73     24.15 o 
  21   1  -3       37.96       29.62     18.36 o 
   1   2  -3     3835.23     3725.34     29.95 o 
   2   2  -3      111.29      115.98      3.42 o 
   3   2  -3      229.65      252.24      4.95 o 
   4   2  -3      244.89      274.03      4.88 o 
   5   2  -3     3243.35     3212.03     35.80 o 
   6   2  -3       80.97       76.37      4.76 o 
   7   2  -3     3640.59     3623.09     49.16 o 
   8   2  -3      119.98      122.21      9.31 o 
   9   2  -3      584.04      613.89     16.15 o 
  10   2  -3       45.95       37.05     10.41 o 
  11   2  -3      358.07      357.23     14.78 o 
  12   2  -3      103.29       85.92     10.62 o 
  13   2  -3      512.72      588.12     22.92 o 
  14   2  -3       43.45       61.39     11.98 o 
  15   2  -3      119.97      115.93     13.45 o 
  16   2  -3       67.52       51.59     13.21 o 
  17   2  -3      484.90      541.58     30.05 o 
  18   2  -3       10.25        4.26     11.33 o 
  19   2  -3      183.30      167.27     67.11 o 
  20   2  -3        4.87       -3.40     11.71 o 
   0   3  -3      332.92      317.93      9.61 o 
   1   3  -3      495.56      487.91      5.74 o 
   2   3  -3     1609.27     1627.24     19.57 o 
   3   3  -3     2277.73     2351.85     26.45 o 
   4   3  -3      761.51      768.47     15.41 o 
   5   3  -3     1374.56     1460.39     25.84 o 
   6   3  -3     2979.39     3070.64     35.94 o 
   7   3  -3     1407.81     1447.83     22.85 o 
   8   3  -3      946.08      972.34     19.12 o 
   9   3  -3      620.22      650.60     17.88 o 
  10   3  -3       57.03       56.35      9.12 o 
  11   3  -3      345.95      380.56     18.55 o 
  12   3  -3      211.98      265.58     16.33 o 
  13   3  -3       46.12       55.54     13.08 o 
  14   3  -3       89.68       88.17     15.74 o 
  15   3  -3      471.57      499.63     22.85 o 
  16   3  -3       68.23       63.62     12.82 o 
  17   3  -3      125.96      114.49     14.68 o 
  18   3  -3      132.37       81.56     34.62 o 
  19   3  -3        0.50        7.65     11.90 o 
  20   3  -3       37.40       34.73     18.24 o 
   1   4  -3      174.68      172.36      6.58 o 
   2   4  -3     2277.28     2269.04     22.82 o 
   3   4  -3      490.66      488.75      8.40 o 
   4   4  -3     3345.15     3439.93     45.59 o 
   5   4  -3      689.37      662.79     17.79 o 
   6   4  -3      442.53      453.77     19.36 o 
   7   4  -3      482.76      471.35     19.99 o 
   8   4  -3     1462.42     1456.63     21.87 o 
   9   4  -3       71.97       60.49      7.70 o 
  10   4  -3      689.37      724.84     16.35 o 
  11   4  -3       28.63       33.49      7.29 o 
  12   4  -3       67.75       85.99     10.95 o 
  13   4  -3       74.96       48.49     10.08 o 
  14   4  -3      232.78      257.42     15.75 o 
  15   4  -3       65.05       56.05     12.41 o 
  16   4  -3      612.23      681.75     26.46 o 
  17   4  -3       16.73       13.62      8.41 o 
  18   4  -3       14.47        7.47      9.22 o 
  19   4  -3        7.49        4.02      9.46 o 
  20   4  -3       58.75       52.92     25.20 o 
   0   5  -3      985.96      979.10     21.88 o 
   1   5  -3      241.67      248.77      8.50 o 
   2   5  -3     1189.26     1222.01     15.68 o 
   3   5  -3      200.18      195.20      9.06 o 
   4   5  -3       51.90       63.31     10.03 o 
   5   5  -3      120.79      130.22     11.22 o 
   6   5  -3      987.02     1060.16     27.22 o 
   7   5  -3       98.01      111.88     12.54 o 
   8   5  -3      113.06      113.67     11.87 o 
   9   5  -3      977.06      991.27     31.37 o 
  10   5  -3       35.34       30.25      5.42 o 
  11   5  -3        4.05       -0.05      5.51 o 
  12   5  -3      350.58      353.25     18.07 o 
  13   5  -3       80.10       76.29      9.61 o 
  14   5  -3      352.18      374.51     16.48 o 
  15   5  -3      200.39      241.20     19.97 o 
  16   5  -3       18.22       17.02     12.49 o 
  17   5  -3       47.12       20.80     16.46 o 
  18   5  -3       80.02       50.77     27.26 o 
  19   5  -3       16.61       16.25     13.28 o 
   1   6  -3      984.12      996.66     18.70 o 
   2   6  -3       22.34       27.49      3.54 o 
   3   6  -3       91.51       90.25     10.10 o 
   4   6  -3      109.49      120.43     11.74 o 
   5   6  -3      615.29      617.51     18.84 o 
   6   6  -3      107.68      110.66     11.42 o 
   7   6  -3      126.65      141.56     14.66 o 
   8   6  -3      147.21      144.75     15.56 o 
   9   6  -3      211.53      193.75     18.40 o 
  10   6  -3       74.19       85.77     13.35 o 
  11   6  -3      544.75      582.48     24.32 o 
  12   6  -3       68.78       78.04      9.00 o 
  13   6  -3      490.89      529.55     21.28 o 
  14   6  -3       61.54       58.24      9.65 o 
  15   6  -3       97.07       91.20     12.80 o 
  16   6  -3        9.18        8.41      6.79 o 
  17   6  -3       43.44       12.86      9.83 o 
  18   6  -3       19.22        7.39      8.96 o 
   0   7  -3      418.44      451.82     32.67 o 
   1   7  -3      610.12      672.01     13.10 o 
   2   7  -3      540.11      591.21      9.73 o 
   3   7  -3      479.04      526.32     16.74 o 
   4   7  -3       68.55       72.96     11.48 o 
   5   7  -3      184.96      191.10     13.95 o 
   6   7  -3       39.49       36.57     10.57 o 
   7   7  -3       11.74       18.46      8.69 o 
   8   7  -3      232.17      223.54     16.16 o 
   9   7  -3      566.05      590.54     27.16 o 
  10   7  -3      177.46      184.96     21.02 o 
  11   7  -3      240.55      274.88     18.77 o 
  12   7  -3      155.20      172.76     20.52 o 
  13   7  -3      100.05       91.47     14.97 o 
  14   7  -3       40.01       36.33     13.39 o 
  15   7  -3       73.75       16.60     19.65 o 
  16   7  -3       43.55       13.62      9.72 o 
  17   7  -3       96.24       -0.59     11.27 o 
   1   8  -3      230.10      256.06      8.07 o 
   2   8  -3     1068.48     1101.22     31.20 o 
   3   8  -3      128.78      164.02     12.35 o 
   4   8  -3      327.68      362.19     16.09 o 
   5   8  -3       45.07       45.66     10.44 o 
   6   8  -3       20.16        9.75      8.92 o 
   7   8  -3       38.18       41.40     11.26 o 
   8   8  -3      122.66      120.03     18.70 o 
   9   8  -3      107.27      112.54     16.13 o 
  10   8  -3      665.37      653.53     26.28 o 
  11   8  -3       65.88       39.25     16.86 o 
  12   8  -3       12.94       18.33     13.43 o 
  13   8  -3       43.63       16.67     11.14 o 
  14   8  -3      123.16       19.51     21.69 o 
  15   8  -3      157.74       76.26     50.04 o 
  16   8  -3      180.66       87.98     54.91 o 
   0   9  -3     1647.13     1697.66     43.89 o 
   1   9  -3      132.47      140.99      6.26 o 
   2   9  -3      212.15      204.26     17.19 o 
   3   9  -3      743.98      819.92     36.69 o 
   4   9  -3      224.55      240.93     17.17 o 
   5   9  -3       52.77       57.88     12.29 o 
   6   9  -3       96.57      116.17     12.68 o 
   7   9  -3      110.56       97.26     13.34 o 
   8   9  -3      450.60      458.62     21.11 o 
   9   9  -3      226.17      240.91     19.81 o 
  10   9  -3       79.09       67.72     16.85 o 
  11   9  -3       51.52       32.43     13.75 o 
  12   9  -3      313.98      349.37     25.23 o 
  13   9  -3       44.48       16.95     16.22 o 
  14   9  -3        2.53        6.19     10.10 o 
  15   9  -3       39.84       18.44     16.93 o 
   1  10  -3      744.12      766.51     17.35 o 
   2  10  -3       67.16       62.16     13.10 o 
   3  10  -3       38.13       32.80      9.43 o 
   4  10  -3       16.15       19.11      9.07 o 
   5  10  -3      216.12      267.85     16.75 o 
   6  10  -3       38.42       58.25     12.43 o 
   7  10  -3      375.64      409.51     24.05 o 
   8  10  -3        1.85       -5.93      6.09 o 
   9  10  -3       38.54       10.80     11.86 o 
  10  10  -3       20.76        2.97      8.67 o 
  11  10  -3      161.76      100.85     61.98 o 
  12  10  -3       17.77        2.40     11.94 o 
  13  10  -3      121.01       52.99     36.34 o 
   0  11  -3       26.77       22.41     10.79 o 
   1  11  -3      149.56      166.17     11.28 o 
   2  11  -3      159.42      162.09      8.97 o 
   3  11  -3      283.03      321.20     16.12 o 
   4  11  -3       22.29       12.22      8.26 o 
   5  11  -3      178.68      159.73     59.44 o 
   6  11  -3       53.81       25.52     13.08 o 
   7  11  -3        1.07        0.77      9.26 o 
   8  11  -3        2.00       10.06      8.67 o 
   9  11  -3      125.98       98.28     41.66 o 
  10  11  -3       29.86       23.08     13.63 o 
  11  11  -3      124.70       52.25     32.41 o 
   1  12  -3        9.87        2.76      4.74 o 
   2  12  -3       71.68        0.24      9.31 o 
   3  12  -3        4.25       -0.32      6.74 o 
   4  12  -3       77.78       19.08     14.06 o 
   5  12  -3        4.68        4.96      6.84 o 
   6  12  -3        5.59       -0.57      6.75 o 
   7  12  -3       46.40        7.51      8.25 o 
   8  12  -3       47.78        4.98      9.75 o 
   9  12  -3        3.04        5.30      9.21 o 
   2  13  -3       10.93        0.20      9.50 o 
   3  13  -3       29.79        9.74     12.12 o 
   4  13  -3       22.13        3.71      8.78 o 
   0   0  -2     2869.36     2623.84     40.79 o 
   2   0  -2     2059.76     2103.38     27.32 o 
   4   0  -2     3285.73     3204.92     53.79 o 
   6   0  -2    12455.56    12433.80    208.67 o 
   8   0  -2      219.19      223.36     12.97 o 
  10   0  -2      506.08      568.09     32.38 o 
  12   0  -2      854.17      883.57     46.52 o 
  14   0  -2      783.97      749.94     53.53 o 
  16   0  -2      315.98      355.89     29.34 o 
  18   0  -2      766.67      844.92     50.63 o 
  20   0  -2      385.72      460.42     40.00 o 
  22   0  -2        3.64       -5.07     16.23 o 
   1   1  -2     2110.42     2019.18     16.25 o 
   2   1  -2     1297.91     1250.45     12.18 o 
   3   1  -2      605.62      570.29      8.58 o 
   4   1  -2     2309.08     2287.92     27.92 o 
   5   1  -2     5348.31     5392.60     62.90 o 
   6   1  -2      652.13      619.21     13.62 o 
   7   1  -2     5742.23     5756.37     71.23 o 
   8   1  -2     2979.55     3040.50     40.76 o 
   9   1  -2      399.77      433.88     13.00 o 
  10   1  -2      710.36      686.30     18.43 o 
  11   1  -2       39.95       39.99      8.46 o 
  12   1  -2      288.55      288.53     14.66 o 
  13   1  -2      412.88      416.19     19.87 o 
  14   1  -2      104.48      104.50     12.31 o 
  15   1  -2       59.98       52.77     12.85 o 
  16   1  -2      216.70      238.47     19.86 o 
  17   1  -2      372.73      364.04     21.94 o 
  18   1  -2        1.60       -0.74      6.39 o 
  19   1  -2      276.27      321.72     28.03 o 
  20   1  -2       83.37       55.35     28.14 o 
  21   1  -2       35.21       12.90     14.05 o 
  22   1  -2       41.36       21.51     16.87 o 
   0   2  -2     1498.80     1465.15     21.51 o 
   1   2  -2      826.64      775.45      8.77 o 
   2   2  -2      915.07      886.68     10.69 o 
   3   2  -2     8033.25     8004.93     76.71 o 
   4   2  -2      330.75      339.52      6.10 o 
   5   2  -2     3611.05     3480.54     40.82 o 
   6   2  -2      808.26      880.55     14.50 o 
   7   2  -2     1270.65     1302.09     20.50 o 
   8   2  -2      325.13      334.25     10.65 o 
   9   2  -2     1631.08     1536.58     28.77 o 
  10   2  -2      125.21      137.28     12.08 o 
  11   2  -2     1301.73     1266.94     26.00 o 
  12   2  -2        9.34        4.44      6.25 o 
  13   2  -2       41.14       51.61      9.94 o 
  14   2  -2        3.16        6.59      8.57 o 
  15   2  -2      441.43      488.92     26.32 o 
  16   2  -2       67.07       62.17     13.05 o 
  17   2  -2      332.45      394.91     22.15 o 
  18   2  -2        1.67        0.95      8.72 o 
  19   2  -2       46.46       34.65     18.91 o 
  20   2  -2       11.55       -1.23      9.40 o 
  21   2  -2      231.37      194.95     84.49 o 
   1   3  -2      382.00      352.52      9.02 o 
   2   3  -2     1932.44     1790.45     17.57 o 
   3   3  -2      622.62      619.50     13.26 o 
   4   3  -2     2413.72     2255.50     31.31 o 
   5   3  -2     3532.46     3466.05     36.85 o 
   6   3  -2      144.60      149.74      7.71 o 
   7   3  -2     2527.31     2506.26     33.61 o 
   8   3  -2      964.78      944.28     21.16 o 
   9   3  -2       96.87      105.13      8.09 o 
  10   3  -2      705.31      717.68     18.11 o 
  11   3  -2      623.37      619.20     19.50 o 
  12   3  -2      116.71      110.93     11.34 o 
  13   3  -2      614.72      679.39     21.99 o 
  14   3  -2       96.56       91.13     14.06 o 
  15   3  -2      108.42      119.81     15.00 o 
  16   3  -2      399.52      415.31     24.80 o 
  17   3  -2      169.38      160.85     19.84 o 
  18   3  -2        1.16       -1.71      9.95 o 
  19   3  -2      143.14      128.16     55.29 o 
  20   3  -2       58.46       43.98     22.54 o 
  21   3  -2       20.28       25.99     16.00 o 
   0   4  -2     4936.18     5083.30     69.52 o 
   1   4  -2     2793.34     2991.10     29.66 o 
   2   4  -2     2564.50     2447.11     58.15 o 
   3   4  -2       31.99       34.92      6.45 o 
   4   4  -2      842.24      865.91     17.53 o 
   5   4  -2      254.15      279.87     11.33 o 
   6   4  -2     2303.06     2233.23     27.03 o 
   7   4  -2       42.16       52.70      4.95 o 
   8   4  -2     1200.95     1211.01     20.33 o 
   9   4  -2      129.95      121.64      9.08 o 
  10   4  -2      222.47      220.57     11.62 o 
  11   4  -2       74.66       75.78     11.03 o 
  12   4  -2     1361.66     1414.72     34.13 o 
  13   4  -2       76.43       75.42     11.07 o 
  14   4  -2      295.88      278.85     18.31 o 
  15   4  -2       47.80       78.06     13.16 o 
  16   4  -2       63.12       55.99     12.89 o 
  17   4  -2       63.00       65.48     14.22 o 
  18   4  -2      456.51      499.20     26.95 o 
  19   4  -2        3.63       10.24      7.78 o 
  20   4  -2      131.80      119.56     51.06 o 
  21   4  -2        5.34       15.34     13.63 o 
   1   5  -2      834.00      851.35     13.11 o 
   2   5  -2     2170.12     2179.46     22.06 o 
   3   5  -2       98.71      113.06      7.38 o 
   4   5  -2     2001.87     1905.71     29.94 o 
   5   5  -2      339.11      335.83     13.48 o 
   6   5  -2      224.80      254.43     12.00 o 
   7   5  -2      176.33      183.26     11.83 o 
   8   5  -2      730.28      693.55     14.73 o 
   9   5  -2      171.12      164.27      9.01 o 
  10   5  -2     1377.25     1387.67     26.97 o 
  11   5  -2      546.16      564.93     16.84 o 
  12   5  -2      200.32      211.09     15.09 o 
  13   5  -2      321.21      338.92     21.02 o 
  14   5  -2      297.14      334.21     19.12 o 
  15   5  -2      450.52      423.80     28.52 o 
  16   5  -2      108.07       99.84     17.09 o 
  17   5  -2      416.69      418.94     27.14 o 
  18   5  -2       73.02       39.38     20.84 o 
  19   5  -2      120.41       63.48     36.96 o 
  20   5  -2       28.91       13.98     14.96 o 
   0   6  -2     5221.11     5483.12     80.72 o 
   1   6  -2     2398.55     2620.40     26.48 o 
   2   6  -2     1050.04     1103.81     15.17 o 
   3   6  -2     1733.66     1866.27     27.56 o 
   4   6  -2       19.46       33.61      7.07 o 
   5   6  -2      334.04      372.67     14.37 o 
   6   6  -2      104.95      127.69     13.14 o 
   7   6  -2      529.30      524.53     18.87 o 
   8   6  -2      214.75      210.09     18.95 o 
   9   6  -2      966.44      978.61     25.75 o 
  10   6  -2       29.60       37.37     10.22 o 
  11   6  -2      305.08      310.66     13.97 o 
  12   6  -2       78.13       74.04     10.78 o 
  13   6  -2      198.54      218.05     14.14 o 
  14   6  -2       29.08       20.71     10.13 o 
  15   6  -2      440.88      479.66     19.44 o 
  16   6  -2       23.07       23.50      9.75 o 
  17   6  -2      201.98      167.10     60.23 o 
  18   6  -2        2.93        1.04      9.83 o 
  19   6  -2        2.08      -10.38     10.38 o 
   1   7  -2      567.79      595.47     13.57 o 
   2   7  -2     1165.61     1150.49     19.28 o 
   3   7  -2       58.34       53.15      7.91 o 
   4   7  -2     1077.58     1050.19     26.92 o 
   5   7  -2      502.26      487.65     18.27 o 
   6   7  -2      252.12      241.07     14.32 o 
   7   7  -2      658.64      700.32     21.89 o 
   8   7  -2      183.18      193.23     13.58 o 
   9   7  -2       90.69       91.33     15.25 o 
  10   7  -2      126.68      112.39     13.68 o 
  11   7  -2      232.61      242.11     18.01 o 
  12   7  -2       43.12       42.30     11.58 o 
  13   7  -2      422.93      465.18     22.41 o 
  14   7  -2       28.77       40.13      9.40 o 
  15   7  -2       48.97       37.18     10.95 o 
  16   7  -2      458.52      430.98     23.93 o 
  17   7  -2        5.08       -0.06      7.69 o 
  18   7  -2       60.20       20.37     13.51 o 
  19   7  -2      106.40       66.66     31.76 o 
   0   8  -2     3329.43     3368.27     52.08 o 
   1   8  -2      347.91      364.34     10.51 o 
   2   8  -2     1032.37     1058.63     18.66 o 
   3   8  -2      113.77      119.56     13.39 o 
   4   8  -2       10.64       14.60      7.28 o 
   5   8  -2       17.28       24.09      8.35 o 
   6   8  -2      555.45      601.58     19.29 o 
   7   8  -2       36.48       35.28     11.71 o 
   8   8  -2      298.63      322.33     19.58 o 
   9   8  -2       43.09       39.13     10.70 o 
  10   8  -2      120.13      121.07     15.66 o 
  11   8  -2       44.05       46.76     13.19 o 
  12   8  -2      520.63      551.19     24.16 o 
  13   8  -2        5.11        4.21      8.00 o 
  14   8  -2      272.17      272.85     24.47 o 
  15   8  -2        6.55        4.47     10.87 o 
  16   8  -2       15.84        9.59     11.31 o 
  17   8  -2        7.47        2.81      9.71 o 
  18   8  -2       34.04        2.59     14.54 o 
   1   9  -2      615.45      632.80     16.26 o 
   2   9  -2      411.41      420.01     13.60 o 
   3   9  -2       78.00       67.75     15.95 o 
   4   9  -2      285.53      302.28     16.32 o 
   5   9  -2       16.64       12.76      7.41 o 
   6   9  -2       44.44       41.38     10.50 o 
   7   9  -2       28.34       14.43     10.71 o 
   8   9  -2      165.94      176.39     14.53 o 
   9   9  -2      143.12      147.59     19.28 o 
  10   9  -2      553.24      574.95     28.36 o 
  11   9  -2      222.36      215.12     20.50 o 
  12   9  -2        6.67        4.22      7.81 o 
  13   9  -2      158.04      145.35     29.86 o 
  14   9  -2      154.23       89.65     42.74 o 
  15   9  -2       72.50       32.56     16.82 o 
  16   9  -2       61.19        1.32      8.28 o 
   0  10  -2       27.05       19.68      9.40 o 
   1  10  -2      279.32      312.41     13.94 o 
   2  10  -2       33.50       35.15      7.72 o 
   3  10  -2      490.87      540.50     16.43 o 
   4  10  -2       61.51       71.97      9.88 o 
   5  10  -2      107.84      121.83     14.73 o 
   6  10  -2      191.05      197.21     17.54 o 
   7  10  -2      154.35      155.88     16.01 o 
   8  10  -2       55.06       47.39     13.06 o 
   9  10  -2      549.03      612.70     25.30 o 
  10  10  -2       35.12       27.11     11.38 o 
  11  10  -2       84.29       71.81     17.95 o 
  12  10  -2        3.33       13.71      9.31 o 
  13  10  -2       48.83       31.26     18.01 o 
  14  10  -2        0.16       -5.52     10.64 o 
  15  10  -2      177.36       40.09     61.84 o 
   1  11  -2      508.92      544.98     20.34 o 
   2  11  -2      111.00      144.00     10.20 o 
   3  11  -2        8.09       11.57      4.95 o 
   4  11  -2      181.55      227.46     14.70 o 
   5  11  -2      342.36      373.40     17.60 o 
   6  11  -2       20.92       20.19      8.54 o 
   7  11  -2      202.42      233.68     33.87 o 
   8  11  -2       52.27       43.65     16.81 o 
   9  11  -2      222.18      156.60     50.24 o 
  10  11  -2       78.85       50.45     26.16 o 
  11  11  -2       57.28       16.00     12.07 o 
  12  11  -2       10.40        7.49     10.82 o 
  13  11  -2       79.38       30.69     26.49 o 
   0  12  -2      313.52      345.08     24.07 o 
   1  12  -2        8.20        5.54      7.50 o 
   2  12  -2       98.39       73.00     30.68 o 
   3  12  -2       30.97       20.68      7.80 o 
   4  12  -2      137.94      137.37     26.35 o 
   5  12  -2       26.04       19.20      8.56 o 
   6  12  -2      124.09       87.28     30.84 o 
   7  12  -2        3.67        7.19      8.20 o 
   8  12  -2      203.49      176.63     52.91 o 
   9  12  -2       14.65       11.21      8.90 o 
  10  12  -2       66.84       25.45     13.68 o 
  11  12  -2       12.37        9.07     10.78 o 
   1  13  -2       54.10       52.75     14.76 o 
   2  13  -2       66.60       53.56     19.50 o 
   3  13  -2       20.61        8.25      6.61 o 
   4  13  -2       45.20       11.70     11.09 o 
   5  13  -2       36.06       19.21     10.55 o 
   6  13  -2        2.82        0.10      6.41 o 
   7  13  -2       11.41       16.16      9.53 o 
   8  13  -2       57.84       30.70     11.86 o 
   2   0  -1     7396.33     7247.70     79.65 o 
   4   0  -1    17555.24    17317.33    400.91 o 
   6   0  -1     4134.20     3928.88     81.41 o 
   8   0  -1     4655.02     4404.41     78.80 o 
  10   0  -1     4549.71     4390.71     84.11 o 
  12   0  -1      286.40      317.51     24.46 o 
  14   0  -1     1197.82     1203.85     49.20 o 
  16   0  -1      370.62      384.84     28.91 o 
  18   0  -1      173.65      179.41     26.36 o 
  20   0  -1      117.16       83.25     68.76 o 
  22   0  -1      142.58      142.32     98.19 o 
   0   1  -1    11495.99    11555.53    283.72 o 
   1   1  -1     2472.44     2527.28     41.66 o 
   2   1  -1     2392.78     2320.99     20.31 o 
   3   1  -1    11228.29    10668.19    114.96 o 
   4   1  -1     3612.03     3438.70     39.20 o 
   5   1  -1     4120.51     3768.81     44.42 o 
   6   1  -1     7367.39     6998.94     81.23 o 
   7   1  -1     2038.23     2014.54     29.16 o 
   8   1  -1     1955.00     1845.31     27.34 o 
   9   1  -1     1341.39     1281.32     24.35 o 
  10   1  -1      912.09      906.78     22.60 o 
  11   1  -1      768.52      781.89     20.81 o 
  12   1  -1      851.01      848.18     23.45 o 
  13   1  -1      353.20      335.25     18.47 o 
  14   1  -1      663.57      717.98     23.77 o 
  15   1  -1      384.24      409.61     23.64 o 
  16   1  -1       43.41       49.21     12.55 o 
  17   1  -1      382.78      444.85     27.75 o 
  18   1  -1      335.57      349.41     23.79 o 
  19   1  -1       96.66      113.54     18.63 o 
  20   1  -1      148.70       76.40     41.69 o 
  21   1  -1      160.00      143.90     68.72 o 
  22   1  -1       14.02       14.86     13.05 o 
   1   2  -1     3932.38     3833.75     41.01 o 
   2   2  -1      129.79      161.37      6.03 o 
   3   2  -1      911.43      904.66     12.74 o 
   4   2  -1      452.09      451.01      9.18 o 
   5   2  -1       10.90       10.98      3.73 o 
   6   2  -1      244.41      221.45      9.73 o 
   7   2  -1     2917.23     2749.89     35.59 o 
   8   2  -1     2122.70     2185.78     31.16 o 
   9   2  -1      190.36      225.93     12.14 o 
  10   2  -1       47.60       45.36      7.40 o 
  11   2  -1     1857.46     1777.66     31.38 o 
  12   2  -1      117.17      132.13     11.61 o 
  13   2  -1     2408.14     2374.60     43.26 o 
  14   2  -1      245.63      237.69     16.01 o 
  15   2  -1      253.24      246.10     18.22 o 
  16   2  -1      194.09      181.68     19.28 o 
  17   2  -1       95.11      111.51     18.04 o 
  18   2  -1      209.61      211.87     19.65 o 
  19   2  -1      476.27      551.59     27.97 o 
  20   2  -1        8.98        7.14     15.15 o 
  21   2  -1       59.90       36.32     24.08 o 
  22   2  -1        9.03       12.15     15.75 o 
   0   3  -1    32801.02    35881.73    827.39 o 
   1   3  -1    16047.35    16435.82    154.60 o 
   2   3  -1     1878.06     1947.06     20.03 o 
   3   3  -1      213.78      254.41      9.79 o 
   4   3  -1      235.08      211.17      7.40 o 
   5   3  -1      418.13      433.69     10.30 o 
   6   3  -1     3007.52     2970.49     38.31 o 
   7   3  -1     1840.09     1778.24     30.96 o 
   8   3  -1      576.49      563.81     15.06 o 
   9   3  -1      510.09      470.87     14.09 o 
  10   3  -1      104.14      124.28      9.80 o 
  11   3  -1      737.93      724.80     21.15 o 
  12   3  -1      767.47      737.64     21.51 o 
  13   3  -1       15.51       21.99      8.10 o 
  14   3  -1      289.40      287.57     18.47 o 
  15   3  -1      394.11      429.71     22.52 o 
  16   3  -1       10.43       24.88     10.44 o 
  17   3  -1      300.20      309.45     20.96 o 
  18   3  -1      170.06      191.58     19.31 o 
  19   3  -1       50.75       42.78     16.07 o 
  20   3  -1      124.67       87.47     43.67 o 
  21   3  -1      203.71      124.93     79.06 o 
  22   3  -1       17.75       27.00     16.43 o 
   1   4  -1     3007.75     3109.73     27.22 o 
   2   4  -1     3618.28     3392.54     38.74 o 
   3   4  -1      316.46      310.48     10.12 o 
   4   4  -1     2578.34     2389.50     33.14 o 
   5   4  -1      608.32      639.28     14.27 o 
   6   4  -1      834.69      763.39     13.42 o 
   7   4  -1      631.00      656.61     13.12 o 
   8   4  -1     1549.44     1495.31     25.42 o 
   9   4  -1        2.78        5.64      4.62 o 
  10   4  -1     1638.45     1563.63     29.00 o 
  11   4  -1      672.25      625.98     20.07 o 
  12   4  -1      262.79      265.84     19.86 o 
  13   4  -1      312.65      309.14     20.41 o 
  14   4  -1      976.98     1019.56     33.41 o 
  15   4  -1      280.79      282.46     19.43 o 
  16   4  -1      335.06      352.99     23.93 o 
  17   4  -1      254.41      270.90     20.41 o 
  18   4  -1      163.59      188.23     21.71 o 
  19   4  -1       21.14       22.78     12.95 o 
  20   4  -1       82.49       31.16     20.87 o 
  21   4  -1        6.48        4.85      9.70 o 
   0   5  -1    11172.82    11419.89    136.08 o 
   1   5  -1     1638.40     1692.95     18.47 o 
   2   5  -1     3212.61     3254.46     34.56 o 
   3   5  -1     1336.27     1315.64     17.57 o 
   4   5  -1     2459.35     2587.63     37.85 o 
   5   5  -1      757.19      735.76     16.34 o 
   6   5  -1     3606.48     3659.09     51.64 o 
   7   5  -1      166.05      189.29     11.58 o 
   8   5  -1      830.92      785.25     18.28 o 
   9   5  -1      618.92      596.31     14.75 o 
  10   5  -1      186.31      157.63      9.76 o 
  11   5  -1      224.35      220.17     13.44 o 
  12   5  -1      934.94      938.99     26.58 o 
  13   5  -1       46.54       51.14     12.30 o 
  14   5  -1      230.31      271.78     18.21 o 
  15   5  -1      423.78      425.81     24.38 o 
  16   5  -1       13.98        8.43     10.90 o 
  17   5  -1       24.98       43.28     17.15 o 
  18   5  -1      353.30      386.67     27.16 o 
  19   5  -1        8.24        5.79     12.01 o 
  20   5  -1      106.38       47.70     30.07 o 
  21   5  -1       69.01       19.47     20.80 o 
   1   6  -1     3422.45     3504.26     34.25 o 
   2   6  -1       23.31       34.31      4.28 o 
   3   6  -1       69.50       69.96      4.92 o 
   4   6  -1       86.13       88.42      8.82 o 
   5   6  -1     2271.50     2257.31     38.69 o 
   6   6  -1       46.96       43.60      7.66 o 
   7   6  -1     2283.89     2227.98     36.62 o 
   8   6  -1       16.72       17.62      7.03 o 
   9   6  -1      216.88      226.62     16.64 o 
  10   6  -1       42.10       40.22      7.23 o 
  11   6  -1     1099.21     1058.04     24.40 o 
  12   6  -1       13.93       14.84      7.12 o 
  13   6  -1      791.97      829.63     23.30 o 
  14   6  -1      123.26      129.33     19.34 o 
  15   6  -1       20.94       25.77     11.12 o 
  16   6  -1       13.06       18.93     11.95 o 
  17   6  -1      255.47      287.47     22.86 o 
  18   6  -1       59.57       38.81     16.02 o 
  19   6  -1      253.89      293.21     57.48 o 
  20   6  -1        0.60       -3.16      8.88 o 
   0   7  -1     1188.87     1239.67     22.76 o 
   1   7  -1       30.72       43.39      4.93 o 
   2   7  -1      270.98      277.00      8.03 o 
   3   7  -1     2410.85     2535.52     36.29 o 
   4   7  -1      335.85      356.98      9.64 o 
   5   7  -1      366.38      366.84     13.13 o 
   6   7  -1     1342.60     1344.68     27.12 o 
   7   7  -1      286.25      292.51     17.31 o 
   8   7  -1      302.16      331.08     15.17 o 
   9   7  -1      494.53      503.25     18.62 o 
  10   7  -1      216.40      229.97     16.23 o 
  11   7  -1      361.65      373.70     21.14 o 
  12   7  -1      290.19      295.54     17.55 o 
  13   7  -1       36.03       40.53      9.00 o 
  14   7  -1      100.57       92.24     12.98 o 
  15   7  -1      199.17      206.31     15.80 o 
  16   7  -1      127.00       99.18     16.07 o 
  17   7  -1      206.22      181.04     26.49 o 
  18   7  -1       45.08       45.20     12.02 o 
  19   7  -1        8.86       18.95     10.95 o 
   1   8  -1       84.21       96.48      6.44 o 
   2   8  -1      807.26      818.96     17.27 o 
   3   8  -1      238.18      252.78     11.13 o 
   4   8  -1     1653.41     1720.79     26.65 o 
   5   8  -1      163.45      157.52     12.32 o 
   6   8  -1       67.61       75.01      9.18 o 
   7   8  -1      104.25      116.09     14.22 o 
   8   8  -1      576.26      606.50     20.80 o 
   9   8  -1       57.37       66.44     13.46 o 
  10   8  -1      599.93      621.80     23.56 o 
  11   8  -1       70.61       76.94     13.80 o 
  12   8  -1       79.77       68.37     12.63 o 
  13   8  -1        5.90        7.91      9.66 o 
  14   8  -1       84.38       67.42     18.07 o 
  15   8  -1      109.73       91.78     22.69 o 
  16   8  -1      354.13      365.14     22.80 o 
  17   8  -1       20.80       -1.62      9.94 o 
  18   8  -1       17.92       19.05     10.90 o 
   0   9  -1      157.60      157.16     16.18 o 
   1   9  -1      115.61      137.20      9.39 o 
   2   9  -1      476.71      497.61     12.59 o 
   3   9  -1      166.33      176.11     11.85 o 
   4   9  -1       47.80       57.55      7.19 o 
   5   9  -1       23.02       28.05      8.05 o 
   6   9  -1     1235.71     1330.20     28.37 o 
   7   9  -1       33.04       30.36      9.82 o 
   8   9  -1      132.49      117.73     12.84 o 
   9   9  -1      193.45      213.95     15.64 o 
  10   9  -1        8.59        4.97      8.14 o 
  11   9  -1       19.96       18.38      9.59 o 
  12   9  -1      143.49      165.81     17.19 o 
  13   9  -1       50.52       46.89     15.65 o 
  14   9  -1      203.37      195.33     38.68 o 
  15   9  -1       86.54       55.57     27.50 o 
  16   9  -1        2.42       -1.13      5.25 o 
  17   9  -1       26.01       13.93     12.15 o 
   1  10  -1      203.31      242.90     11.54 o 
   2  10  -1       47.02       49.05      8.17 o 
   3  10  -1        2.94        9.12      4.89 o 
   4  10  -1      105.15      115.15     10.03 o 
   5  10  -1      360.67      437.44     18.70 o 
   6  10  -1       46.13       50.35      9.10 o 
   7  10  -1      301.05      346.81     20.45 o 
   8  10  -1      130.23      141.12     16.36 o 
   9  10  -1      151.36      156.99     13.83 o 
  10  10  -1        1.87        6.44      7.90 o 
  11  10  -1      161.16      166.52     40.58 o 
  12  10  -1        4.54        7.77     10.49 o 
  13  10  -1      194.08      189.39     69.01 o 
  14  10  -1       15.28        4.90      9.57 o 
  15  10  -1       37.78        8.15     13.58 o 
  16  10  -1       42.62       32.21     16.61 o 
   0  11  -1      196.13      240.49     31.96 o 
   1  11  -1       56.21       51.06     13.79 o 
   2  11  -1      112.35      122.68     11.28 o 
   3  11  -1      333.53      390.92     20.77 o 
   4  11  -1       29.81       31.31      7.38 o 
   5  11  -1       89.84       96.28     14.15 o 
   6  11  -1       37.28       51.26      9.73 o 
   7  11  -1      131.56      147.08     13.36 o 
   8  11  -1      125.50      150.53     13.21 o 
   9  11  -1      244.93      289.02     17.06 o 
  10  11  -1       21.35       17.78      9.85 o 
  11  11  -1       52.85       42.54     11.40 o 
  12  11  -1       23.70       19.70     10.28 o 
  13  11  -1       15.29        9.73      9.94 o 
  14  11  -1       15.16       15.17     10.30 o 
   1  12  -1       34.57       39.14      9.01 o 
   2  12  -1      373.72      427.80     20.62 o 
   3  12  -1       11.36        5.27      7.90 o 
   4  12  -1      370.17      418.84     16.46 o 
   5  12  -1       33.06       26.03      9.98 o 
   6  12  -1      118.33      109.48     16.97 o 
   7  12  -1       55.35       45.16     10.78 o 
   8  12  -1      192.50      225.71     23.72 o 
   9  12  -1       22.12       20.85     10.64 o 
  10  12  -1      192.22      220.20     24.59 o 
  11  12  -1       33.68       23.49     11.07 o 
  12  12  -1       16.96       23.07      9.73 o 
   0  13  -1      210.20      229.96     22.40 o 
   1  13  -1       62.47       50.85     12.90 o 
   2  13  -1      149.02      131.38     47.32 o 
   3  13  -1       38.63       35.15      9.02 o 
   4  13  -1       61.64       51.86     13.76 o 
   5  13  -1       42.28       33.54     12.80 o 
   6  13  -1       79.54       66.69     25.04 o 
   7  13  -1       40.28       20.75     10.48 o 
   8  13  -1      149.95      146.39     29.63 o 
   9  13  -1       67.10       74.45     19.31 o 
   1  14  -1       76.32      114.38     18.11 o 
   2  14  -1       15.19       11.09      9.53 o 
   3  14  -1       12.85       14.53      9.26 o 
   4  14  -1        8.91        7.78     12.02 o 
   4   0   0     4521.57     4271.31     66.40 o 
   6   0   0      831.09      785.38     21.26 o 
   8   0   0     3693.87     3511.04     63.49 o 
  10   0   0      728.10      726.70     25.33 o 
  12   0   0     4921.14     4714.52     96.08 o 
  14   0   0     1598.97     1561.57     55.98 o 
  16   0   0       81.93       73.82     19.23 o 
  18   0   0      213.43      303.49     36.76 o 
  20   0   0      112.49       96.83     25.63 o 
  22   0   0      101.50       40.82     41.06 o 
   3   1   0        8.30        3.92      2.06 o 
   4   1   0     5967.43     5895.04     63.43 o 
   5   1   0      381.61      376.13     12.22 o 
   6   1   0     1951.95     2050.53     28.85 o 
   7   1   0      507.62      444.18     13.42 o 
   8   1   0      482.87      392.63     14.07 o 
   9   1   0       99.63      110.09     13.68 o 
  10   1   0     4175.22     4021.82     56.78 o 
  11   1   0     3569.94     3589.40     56.55 o 
  12   1   0      378.42      404.43     16.33 o 
  13   1   0     2611.80     2609.45     47.73 o 
  14   1   0     1701.95     1599.61     40.38 o 
  15   1   0      427.00      396.02     20.15 o 
  16   1   0        6.66        9.12      8.86 o 
  17   1   0       36.88       36.33     16.61 o 
  18   1   0      659.40      635.03     30.12 o 
  19   1   0      171.16      145.88     20.05 o 
  20   1   0       16.07       19.87     12.46 o 
  21   1   0        0.11       -1.58     11.29 o 
  22   1   0      122.36       74.03     39.64 o 
   0   2   0       50.89       70.23      3.07 o 
   1   2   0    17778.89    18057.22    213.25 o 
   2   2   0      793.21      837.89     10.31 o 
   3   2   0       36.43       33.13      4.04 o 
   4   2   0       11.35       14.87      4.95 o 
   5   2   0      673.37      634.67     13.79 o 
   6   2   0      197.82      187.54     10.35 o 
   7   2   0      192.46      164.21      8.62 o 
   8   2   0      162.46      139.40      9.41 o 
   9   2   0     1229.86     1069.25     22.03 o 
  10   2   0      166.05      151.49     10.26 o 
  11   2   0      358.07      355.55     15.49 o 
  12   2   0        0.53       -2.30      5.58 o 
  13   2   0      638.74      650.72     21.47 o 
  14   2   0       17.26        5.94      8.51 o 
  15   2   0     1581.72     1693.22     38.36 o 
  16   2   0      328.69      333.20     20.34 o 
  17   2   0     1000.91     1059.07     38.15 o 
  18   2   0      135.18      146.08     17.91 o 
  19   2   0        0.54       -6.72      9.83 o 
  20   2   0       17.92       26.26     15.90 o 
  21   2   0      324.72      392.53     28.11 o 
  22   2   0        4.38        8.56     12.25 o 
   1   3   0        3.19        3.80      2.61 o 
   2   3   0      424.93      413.98      8.93 o 
   3   3   0      329.66      299.73      9.16 o 
   4   3   0      718.02      649.31     10.70 o 
   5   3   0      139.90      137.67      8.37 o 
   6   3   0       83.20       76.59      6.63 o 
   7   3   0     3371.97     3160.99     40.90 o 
   8   3   0      226.16      202.97     10.59 o 
   9   3   0      164.38      168.29     10.07 o 
  10   3   0     1105.11     1001.40     21.53 o 
  11   3   0      455.93      386.37     15.24 o 
  12   3   0       42.69       50.14     10.34 o 
  13   3   0      538.07      599.13     20.99 o 
  14   3   0      598.47      574.71     26.39 o 
  15   3   0        3.29        0.72      6.42 o 
  16   3   0      164.87      152.83     22.54 o 
  17   3   0       24.99       22.44     10.84 o 
  18   3   0      165.26      135.93     17.51 o 
  19   3   0      292.13      323.61     27.78 o 
  20   3   0       26.15       34.13     14.49 o 
  21   3   0       58.81       30.76     17.51 o 
  22   3   0       92.53       58.88     25.92 o 
   0   4   0     2853.54     2656.39     38.09 o 
   1   4   0        9.94       12.93      3.14 o 
   2   4   0     7922.20     7438.41     76.20 o 
   3   4   0     2686.28     2680.15     31.02 o 
   4   4   0      153.79      133.69      6.88 o 
   5   4   0      389.63      334.76     11.36 o 
   6   4   0     2952.10     2664.22     31.65 o 
   7   4   0        2.41        2.30      4.98 o 
   8   4   0        8.06        6.49      5.59 o 
   9   4   0        3.09        7.35      5.64 o 
  10   4   0       24.32       36.94      7.51 o 
  11   4   0       31.90       29.10      9.48 o 
  12   4   0     1218.87     1177.91     29.56 o 
  13   4   0       37.27       38.07     10.29 o 
  14   4   0      729.15      745.83     25.03 o 
  15   4   0        3.53        5.29      7.86 o 
  16   4   0        0.90        1.50      6.92 o 
  17   4   0       29.51       34.99     12.21 o 
  18   4   0      463.32      501.49     30.52 o 
  19   4   0       35.32       25.65     12.65 o 
  20   4   0      158.76      180.22     40.49 o 
  21   4   0       24.82       21.59     14.23 o 
  22   4   0        3.14        3.95     14.59 o 
   1   5   0      910.51      873.27     12.45 o 
   2   5   0      882.96      916.79     12.41 o 
   3   5   0       74.98       79.04      5.47 o 
   4   5   0     1435.26     1415.59     22.58 o 
   5   5   0     1758.61     1628.36     23.99 o 
   6   5   0      354.57      386.25     12.62 o 
   7   5   0     1789.41     1674.71     24.69 o 
   8   5   0     5462.13     5465.61     65.47 o 
   9   5   0      482.35      430.32     16.21 o 
  10   5   0      419.29      377.52     16.97 o 
  11   5   0       32.79       33.24      8.53 o 
  12   5   0        8.23       22.35      9.33 o 
  13   5   0      297.74      284.93     18.32 o 
  14   5   0      335.42      330.53     18.77 o 
  15   5   0       11.37        7.64      9.24 o 
  16   5   0      448.46      449.13     22.89 o 
  17   5   0       36.92       40.21     15.44 o 
  18   5   0        0.31       -1.78      7.96 o 
  19   5   0      105.06      122.49     18.62 o 
  20   5   0       76.55       57.15     17.19 o 
  21   5   0        6.95       -3.53     13.10 o 
   0   6   0       93.36       85.95      8.55 o 
   1   6   0     1278.56     1204.80     18.30 o 
   2   6   0       99.98       97.46      6.02 o 
   3   6   0     5572.46     5514.88     55.72 o 
   4   6   0      309.19      304.38      8.56 o 
   5   6   0     3304.13     3408.17     45.53 o 
   6   6   0       95.81      107.78      7.87 o 
   7   6   0     2184.14     2223.46     37.85 o 
   8   6   0     1012.16      961.97     22.82 o 
   9   6   0     1097.53     1044.10     22.55 o 
  10   6   0       13.15       13.49      6.26 o 
  11   6   0      865.86      878.16     26.05 o 
  12   6   0       73.01       73.95      9.08 o 
  13   6   0       46.20       42.79     12.92 o 
  14   6   0       76.07       79.42     12.81 o 
  15   6   0      661.23      673.71     30.01 o 
  16   6   0        0.96        6.99      9.60 o 
  17   6   0      206.29      262.48     22.15 o 
  18   6   0       18.29        9.49     12.38 o 
  19   6   0       53.06       39.16     15.50 o 
  20   6   0       34.36        6.59     10.54 o 
   1   7   0      498.23      502.65     12.45 o 
   2   7   0      899.73      902.57     15.16 o 
   3   7   0        4.90        6.90      3.55 o 
   4   7   0      663.64      701.77     12.10 o 
   5   7   0     1253.58     1258.71     22.97 o 
   6   7   0       77.73       85.76     10.81 o 
   7   7   0     2699.12     2734.80     44.57 o 
   8   7   0     1276.41     1243.15     27.67 o 
   9   7   0        1.40       -3.24      6.50 o 
  10   7   0      514.53      532.39     20.28 o 
  11   7   0       37.09       45.67      8.92 o 
  12   7   0        9.90       12.67      7.40 o 
  13   7   0      398.60      437.94     16.98 o 
  14   7   0      154.60      154.60     14.14 o 
  15   7   0       62.88       55.56     11.54 o 
  16   7   0      151.04      148.90     20.84 o 
  17   7   0      170.51      143.25     36.93 o 
  18   7   0        2.19        0.46      4.85 o 
  19   7   0      156.24       74.25     30.38 o 
  20   7   0       37.50       26.22     15.47 o 
   0   8   0      625.04      618.54     28.23 o 
   1   8   0       25.10       20.78      5.87 o 
   2   8   0      113.55      125.03      9.36 o 
   3   8   0       12.37       24.04      5.33 o 
   4   8   0      499.89      564.92     12.16 o 
   5   8   0      368.28      391.30     13.51 o 
   6   8   0     2052.19     2217.18     32.33 o 
   7   8   0       20.26       28.91      6.57 o 
   8   8   0      594.22      572.90     18.89 o 
   9   8   0      143.88      146.70     11.44 o 
  10   8   0        0.65       -5.28      7.20 o 
  11   8   0       36.63       40.85      9.06 o 
  12   8   0      241.26      265.57     17.00 o 
  13   8   0       24.87       22.12      9.47 o 
  14   8   0      267.06      307.47     18.77 o 
  15   8   0        0.12       -3.15      6.83 o 
  16   8   0       32.78       19.25     10.89 o 
  17   8   0       45.28       26.89     11.63 o 
  18   8   0      164.60      108.78     41.22 o 
  19   8   0        8.56       -3.72      7.48 o 
   1   9   0        0.86       -2.79      4.27 o 
   2   9   0      526.50      583.86     16.94 o 
   3   9   0      146.33      156.52     10.84 o 
   4   9   0     1169.50     1243.06     20.54 o 
   5   9   0      254.56      293.36     12.09 o 
   6   9   0      122.25      132.15     10.70 o 
   7   9   0      490.81      503.80     17.14 o 
   8   9   0       97.87      113.92     10.59 o 
   9   9   0       28.72       27.60      7.53 o 
  10   9   0      366.40      459.09     21.07 o 
  11   9   0        4.05       10.95      9.72 o 
  12   9   0      108.76      141.57     13.24 o 
  13   9   0       15.40        7.76      9.36 o 
  14   9   0        0.37       -3.29      7.38 o 
  15   9   0        5.23       -0.07      6.10 o 
  16   9   0      238.93      243.24     47.44 o 
  17   9   0       69.06       30.75     18.80 o 
   0  10   0      101.88       90.41     13.84 o 
   1  10   0        1.39       -0.96      4.41 o 
   2  10   0      781.50      873.38     22.92 o 
   3  10   0      316.57      389.40     14.92 o 
   4  10   0        0.36        1.35      4.40 o 
   5  10   0       37.79       56.28      7.64 o 
   6  10   0        0.86        4.35      6.06 o 
   7  10   0      148.83      166.79     11.38 o 
   8  10   0        3.07        7.16      6.01 o 
   9  10   0      281.85      366.88     16.57 o 
  10  10   0      127.80      124.44     12.90 o 
  11  10   0      115.59      120.12     12.14 o 
  12  10   0      103.35      113.89     25.97 o 
  13  10   0        0.79        3.67      8.18 o 
  14  10   0       38.95       42.64     14.76 o 
  15  10   0      214.69      251.12     45.51 o 
  16  10   0       13.77        7.81     14.61 o 
   1  11   0       28.46       42.74     11.56 o 
   2  11   0      121.60      140.59     12.26 o 
   3  11   0        6.94        3.73      5.98 o 
   4  11   0      137.64      164.67     11.16 o 
   5  11   0      330.96      387.62     20.06 o 
   6  11   0        7.66        9.16      6.79 o 
   7  11   0       85.98       82.76     10.65 o 
   8  11   0       17.26       18.05      8.08 o 
   9  11   0       61.22       49.53     10.38 o 
  10  11   0       73.20       66.19     10.82 o 
  11  11   0      280.56      357.96     19.27 o 
  12  11   0       25.60       29.57     10.03 o 
  13  11   0       95.65       73.44     19.38 o 
  14  11   0       30.30       21.17     10.61 o 
   0  12   0      528.52      573.34     30.38 o 
   1  12   0       86.44       96.07     13.69 o 
   2  12   0      217.92      238.95     18.68 o 
   3  12   0       52.51       48.07     10.88 o 
   4  12   0       99.52      125.20     12.89 o 
   5  12   0       10.32       12.03      8.18 o 
   6  12   0      524.68      579.17     22.31 o 
   7  12   0       11.38        6.44      7.79 o 
   8  12   0      121.48      118.84     14.24 o 
   9  12   0        0.59       15.53      8.42 o 
  10  12   0       24.18       29.16      9.39 o 
  11  12   0        0.80       -7.65      7.75 o 
  12  12   0      158.67      159.31     32.09 o 
   1  13   0       66.95       74.50     13.66 o 
   2  13   0      170.25      188.75     15.91 o 
   3  13   0        0.70        2.63      6.76 o 
   4  13   0      387.89      447.46     21.03 o 
   5  13   0       55.42       56.31     13.64 o 
   6  13   0       22.92       30.42     12.41 o 
   7  13   0       14.75       33.57     12.79 o 
   8  13   0       53.71       74.74     22.28 o 
   9  13   0        5.50        6.38      9.22 o 
  10  13   0      117.58       92.31     25.10 o 
   0  14   0        1.81       -2.43      9.76 o 
   1  14   0       18.52       13.81     10.57 o 
   2  14   0        1.12        2.42      6.89 o 
   3  14   0      106.88      125.44     14.20 o 
   4  14   0        1.32        1.77      6.22 o 
   5  14   0       12.71       11.87     10.98 o 
   2   0   1     7411.45     7267.99     81.25 o 
   4   0   1    17724.99    17127.72    280.76 o 
   6   0   1     4162.94     3956.10     66.60 o 
   8   0   1     4543.07     4353.68     77.22 o 
  10   0   1     4699.79     4520.34     85.90 o 
  12   0   1      317.43      321.01     21.40 o 
  14   0   1     1200.60     1193.70     42.52 o 
  16   0   1      340.77      327.20     29.11 o 
  18   0   1      192.52      224.60     27.73 o 
  20   0   1      103.78      126.84     25.89 o 
  22   0   1      148.44       84.85     84.03 o 
   0   1   1    11347.04    10713.83    369.82 o 
   1   1   1     2617.94     2563.78     25.34 o 
   2   1   1     2589.54     2509.75     18.52 o 
   3   1   1    10633.13    10128.48    189.57 o 
   4   1   1     3715.37     3628.00     39.28 o 
   5   1   1     3855.26     3558.64     42.84 o 
   6   1   1     7787.76     7437.16     87.08 o 
   7   1   1     2034.22     1983.64     29.35 o 
   8   1   1     2028.80     1919.94     31.69 o 
   9   1   1     1307.15     1272.14     24.40 o 
  10   1   1      855.93      867.16     21.10 o 
  11   1   1      760.08      782.76     21.44 o 
  12   1   1      796.40      774.14     22.77 o 
  13   1   1      355.42      345.00     16.90 o 
  14   1   1      700.27      775.83     24.17 o 
  15   1   1      416.38      437.01     24.74 o 
  16   1   1       47.17       56.92     13.68 o 
  17   1   1      389.76      464.66     25.07 o 
  18   1   1      315.35      315.36     24.70 o 
  19   1   1       94.16      105.69     19.86 o 
  20   1   1      143.59      158.02     19.16 o 
  21   1   1      159.63      187.48     47.94 o 
  22   1   1       13.81       10.79     13.28 o 
   1   2   1     3838.10     3744.52     40.16 o 
   2   2   1      132.12      165.00      4.26 o 
   3   2   1      913.76      888.03     14.03 o 
   4   2   1      461.37      459.97      9.30 o 
   5   2   1       13.65        9.37      3.98 o 
   6   2   1      245.91      226.48      9.85 o 
   7   2   1     2846.29     2703.74     35.33 o 
   8   2   1     2133.33     2235.64     35.39 o 
   9   2   1      191.39      226.18     10.49 o 
  10   2   1       45.01       41.14      7.35 o 
  11   2   1     1896.81     1809.32     36.24 o 
  12   2   1      118.04      116.45     13.41 o 
  13   2   1     2436.25     2453.14     44.08 o 
  14   2   1      244.23      218.34     16.13 o 
  15   2   1      219.78      217.67     17.33 o 
  16   2   1      197.98      207.32     18.70 o 
  17   2   1       68.59       78.95     16.01 o 
  18   2   1      206.69      197.45     26.54 o 
  19   2   1      465.92      550.70     32.71 o 
  20   2   1        9.04       26.83     13.53 o 
  21   2   1       55.87       75.63     17.11 o 
  22   2   1        8.49       30.74     16.00 o 
   0   3   1    34000.89    36641.03    651.09 o 
   1   3   1    15976.71    16469.98    169.42 o 
   2   3   1     1722.45     1786.40     16.65 o 
   3   3   1      246.98      282.51      7.10 o 
   4   3   1      199.12      169.17      4.46 o 
   5   3   1      414.40      421.20     12.49 o 
   6   3   1     2781.85     2764.72     35.51 o 
   7   3   1     1926.68     1877.00     29.73 o 
   8   3   1      659.11      629.75     16.48 o 
   9   3   1      504.94      490.76     15.12 o 
  10   3   1      123.98      139.66      9.90 o 
  11   3   1      742.17      737.14     19.89 o 
  12   3   1      794.78      753.24     28.36 o 
  13   3   1       11.07       10.19      8.66 o 
  14   3   1      275.66      282.30     18.49 o 
  15   3   1      400.59      408.26     22.12 o 
  16   3   1        7.91       15.96     10.20 o 
  17   3   1      283.30      295.28     20.92 o 
  18   3   1      157.22      180.72     20.40 o 
  19   3   1       52.87       56.86     16.73 o 
  20   3   1      113.22      101.61     20.76 o 
  21   3   1      208.78      260.82     24.27 o 
  22   3   1       18.76       19.32     15.53 o 
   1   4   1     2964.67     3017.31     32.55 o 
   2   4   1     3499.81     3270.38     35.26 o 
   3   4   1      314.67      318.02      5.29 o 
   4   4   1     2448.17     2248.87     23.59 o 
   5   4   1      621.77      634.05     10.70 o 
   6   4   1      820.18      736.98     11.68 o 
   7   4   1      650.17      671.94     15.69 o 
   8   4   1     1620.06     1586.08     27.15 o 
   9   4   1        2.91        2.08      4.84 o 
  10   4   1     1686.08     1634.98     29.49 o 
  11   4   1      664.00      636.65     19.54 o 
  12   4   1      255.71      261.22     20.28 o 
  13   4   1      302.36      331.80     17.02 o 
  14   4   1     1033.89     1133.46     32.49 o 
  15   4   1      284.43      286.21     19.90 o 
  16   4   1      281.38      309.92     21.76 o 
  17   4   1      256.56      270.90     21.52 o 
  18   4   1      169.06      149.42     34.83 o 
  19   4   1       21.71       24.87     13.80 o 
  20   4   1       84.57       92.98     24.29 o 
  21   4   1        7.41        2.91     10.01 o 
   0   5   1    10684.46    10768.44    186.60 o 
   1   5   1     1746.68     1805.14     22.87 o 
   2   5   1     2997.94     3049.73     34.31 o 
   3   5   1     1330.01     1303.06     15.74 o 
   4   5   1     2536.78     2619.72     24.31 o 
   5   5   1      721.55      677.26     11.69 o 
   6   5   1     3675.79     3668.49     43.56 o 
   7   5   1      147.40      170.90      8.06 o 
   8   5   1      873.24      809.93     15.30 o 
   9   5   1      664.31      610.61     20.71 o 
  10   5   1      164.45      150.88     11.50 o 
  11   5   1      223.19      215.51     13.58 o 
  12   5   1      862.25      875.74     29.14 o 
  13   5   1       55.12       57.67     11.07 o 
  14   5   1      209.07      244.84     19.42 o 
  15   5   1      433.60      446.71     21.49 o 
  16   5   1       14.07       10.09     11.13 o 
  17   5   1       34.73       44.41     14.07 o 
  18   5   1      375.83      397.11     26.08 o 
  19   5   1        7.43       -1.61     10.53 o 
  20   5   1      116.72       75.25     34.59 o 
  21   5   1       72.60       45.52     24.26 o 
   1   6   1     3421.13     3445.82     42.15 o 
   2   6   1       19.91       27.15      4.80 o 
   3   6   1       72.64       78.47      7.17 o 
   4   6   1       88.82       80.97      5.01 o 
   5   6   1     2224.24     2193.30     24.06 o 
   6   6   1       45.61       52.07      4.80 o 
   7   6   1     2437.41     2373.61     33.32 o 
   8   6   1       17.27       12.28      5.12 o 
   9   6   1      236.13      230.88      9.40 o 
  10   6   1       40.12       33.97      5.83 o 
  11   6   1     1031.89     1002.44     20.22 o 
  12   6   1       15.42       22.59     10.79 o 
  13   6   1      769.64      824.80     25.82 o 
  14   6   1      120.29      120.00     14.26 o 
  15   6   1       15.64       23.52     10.93 o 
  16   6   1       15.28       20.10     10.59 o 
  17   6   1      243.05      269.54     24.77 o 
  18   6   1       55.82       32.06     17.48 o 
  19   6   1      262.94      319.11     25.28 o 
  20   6   1        0.62        5.53      8.68 o 
   0   7   1     1190.47     1251.67     30.68 o 
   1   7   1       25.40       24.47      5.55 o 
   2   7   1      253.13      240.03     10.40 o 
   3   7   1     2515.71     2618.69     34.48 o 
   4   7   1      319.45      325.80     10.18 o 
   5   7   1      392.79      411.78     10.27 o 
   6   7   1     1344.27     1355.88     21.51 o 
   7   7   1      282.65      296.02     11.07 o 
   8   7   1      289.58      315.53     10.22 o 
   9   7   1      501.96      515.95     13.98 o 
  10   7   1      197.58      200.26     10.32 o 
  11   7   1      379.94      404.62     14.66 o 
  12   7   1      279.10      303.72     13.37 o 
  13   7   1       30.83       32.04      9.63 o 
  14   7   1      101.36      103.35     10.38 o 
  15   7   1      186.75      205.36     17.54 o 
  16   7   1      124.63      118.97     20.62 o 
  17   7   1      200.42      161.12     41.41 o 
  18   7   1       44.05       31.33     15.44 o 
  19   7   1        8.86       10.09     12.36 o 
   1   8   1       85.24      100.46      8.13 o 
   2   8   1      815.10      833.72     17.66 o 
   3   8   1      236.74      247.34     11.56 o 
   4   8   1     1652.97     1742.70     28.05 o 
   5   8   1      170.46      180.76      8.90 o 
   6   8   1       73.15       74.30      6.39 o 
   7   8   1      105.13      118.17      8.15 o 
   8   8   1      614.42      675.07     15.79 o 
   9   8   1       54.60       56.69      7.47 o 
  10   8   1      588.51      647.00     27.28 o 
  11   8   1       74.78       77.76      8.93 o 
  12   8   1       81.03       89.58      9.14 o 
  13   8   1        6.99        5.92      6.84 o 
  14   8   1       92.69      109.37     12.34 o 
  15   8   1      111.89       78.16     31.88 o 
  16   8   1      345.65      350.72     21.00 o 
  17   8   1       21.37       20.67     10.01 o 
  18   8   1       19.41       10.78     10.23 o 
   0   9   1      195.01      187.04     16.02 o 
   1   9   1      132.59      155.87     11.70 o 
   2   9   1      485.18      507.01     17.66 o 
   3   9   1      151.82      162.70     11.62 o 
   4   9   1       50.95       64.49      8.15 o 
   5   9   1       28.39       37.60      7.53 o 
   6   9   1     1269.66     1373.55     26.45 o 
   7   9   1       41.69       43.07      6.78 o 
   8   9   1      114.90      113.21      8.16 o 
   9   9   1      177.35      201.73     10.68 o 
  10   9   1       11.14       12.37      4.93 o 
  11   9   1       17.39       21.51      6.44 o 
  12   9   1      160.85      182.27     15.12 o 
  13   9   1       55.22       53.42     11.52 o 
  14   9   1      209.63      198.08     47.40 o 
  15   9   1       90.88       65.83     19.03 o 
  16   9   1        3.04        1.17      5.17 o 
  17   9   1       27.59       11.74     10.99 o 
   1  10   1      195.93      236.98     14.76 o 
   2  10   1       48.87       50.96      8.44 o 
   3  10   1        2.97        8.67      6.28 o 
   4  10   1      111.39      135.41     10.74 o 
   5  10   1      334.56      389.90     16.32 o 
   6  10   1       48.16       53.16     10.66 o 
   7  10   1      272.09      325.96     16.73 o 
   8  10   1      125.91      122.23     12.85 o 
   9  10   1      140.70      164.77     11.89 o 
  10  10   1        2.81        5.15      5.33 o 
  11  10   1      179.17      205.72     11.79 o 
  12  10   1        5.46        6.71      6.97 o 
  13  10   1      204.95      208.48     31.60 o 
  14  10   1       14.14        4.17      7.10 o 
  15  10   1       34.96       28.43     12.29 o 
  16  10   1       42.11       28.24     10.56 o 
   0  11   1      213.56      223.04     20.80 o 
   1  11   1       51.82       53.88     10.75 o 
   2  11   1      117.52      141.82     16.93 o 
   3  11   1      301.43      364.43     17.36 o 
   4  11   1       27.72       33.43      9.27 o 
   5  11   1       82.74      110.49     10.95 o 
   6  11   1       40.21       59.57     11.36 o 
   7  11   1      127.29      138.64     14.27 o 
   8  11   1      123.37      148.84     13.87 o 
   9  11   1      226.98      269.40     16.45 o 
  10  11   1       20.79       13.38      6.69 o 
  11  11   1       43.68       38.86     10.06 o 
  12  11   1       24.78       21.66      7.94 o 
  13  11   1       15.67        1.34      8.71 o 
  14  11   1       15.16        4.99      8.70 o 
   1  12   1       32.66       32.34     10.07 o 
   2  12   1      382.15      449.36     21.34 o 
   3  12   1       11.54       11.07      7.13 o 
   4  12   1      393.40      460.46     19.10 o 
   5  12   1       29.53       40.77     10.87 o 
   6  12   1      123.14      108.01     15.28 o 
   7  12   1       48.28       46.13     11.08 o 
   8  12   1      188.07      241.34     16.50 o 
   9  12   1       20.75       23.14     10.28 o 
  10  12   1      179.56      205.87     28.20 o 
  11  12   1       35.31       30.63     11.38 o 
  12  12   1       19.14        8.74     11.62 o 
   0  13   1      219.06      262.22     24.88 o 
   1  13   1       58.46       71.95     13.28 o 
   2  13   1      162.55      177.57     17.98 o 
   3  13   1       37.23       46.85     10.05 o 
   4  13   1       57.88       62.33     10.97 o 
   5  13   1       45.51       61.83     11.16 o 
   6  13   1       75.30       62.68     13.86 o 
   7  13   1       42.58       57.73     18.01 o 
   8  13   1      146.72      139.71     16.18 o 
   9  13   1       59.54       70.85     14.16 o 
   1  14   1       74.29       81.56     19.53 o 
   2  14   1       17.52       15.85      9.47 o 
   3  14   1       13.48       15.09      9.81 o 
   4  14   1        9.77       12.34      8.32 o 
   2   0   2     2302.86     2315.07     29.18 o 
   4   0   2     3091.29     3030.01     39.38 o 
   6   0   2    12373.95    12406.08    212.24 o 
   8   0   2      143.19      144.58     12.12 o 
  10   0   2      451.18      496.12     24.38 o 
  12   0   2      861.28      910.82     32.38 o 
  14   0   2      851.61      835.05     42.21 o 
  16   0   2      300.85      389.11     43.69 o 
  18   0   2      743.74      806.65     43.65 o 
  20   0   2      390.75      464.95     39.46 o 
  22   0   2        3.30       -9.89     16.57 o 
   1   1   2     1833.41     1779.89     29.37 o 
   2   1   2     1457.30     1401.59     17.79 o 
   3   1   2      604.91      568.16      8.45 o 
   4   1   2     2496.32     2479.01     23.79 o 
   5   1   2     5139.14     5226.92     49.93 o 
   6   1   2      670.60      630.28      9.83 o 
   7   1   2     5732.12     5771.53     69.86 o 
   8   1   2     3013.15     3122.55     43.26 o 
   9   1   2      378.07      421.26     13.14 o 
  10   1   2      757.79      751.20     18.09 o 
  11   1   2       32.20       34.13      8.33 o 
  12   1   2      299.42      311.50     15.78 o 
  13   1   2      422.89      441.08     19.85 o 
  14   1   2       94.60       78.29     13.51 o 
  15   1   2       67.97       65.79     12.80 o 
  16   1   2      212.72      231.90     18.05 o 
  17   1   2      364.23      365.68     23.12 o 
  18   1   2        0.37       -0.24      8.46 o 
  19   1   2      271.74      306.94     25.69 o 
  20   1   2       80.21      111.98     19.83 o 
  21   1   2       38.60       28.51     17.44 o 
  22   1   2       37.58       29.86     20.40 o 
   0   2   2     1516.70     1495.45     26.01 o 
   1   2   2      772.15      716.40     15.46 o 
   2   2   2      912.05      856.81     15.84 o 
   3   2   2     8100.85     7967.46     89.85 o 
   4   2   2      332.70      354.92      5.59 o 
   5   2   2     3542.54     3448.37     32.90 o 
   6   2   2      818.35      907.46     11.49 o 
   7   2   2     1319.74     1361.20     20.36 o 
   8   2   2      329.78      329.07     10.75 o 
   9   2   2     1529.45     1419.26     24.73 o 
  10   2   2      125.39      140.72     11.38 o 
  11   2   2     1272.32     1280.51     28.45 o 
  12   2   2        9.74       12.13      7.35 o 
  13   2   2       52.86       60.87     11.80 o 
  14   2   2        2.64        9.93      8.63 o 
  15   2   2      484.44      537.19     22.01 o 
  16   2   2       66.55       71.19     12.86 o 
  17   2   2      319.54      354.23     21.99 o 
  18   2   2        1.72       -6.51      8.35 o 
  19   2   2       46.64       31.70     16.13 o 
  20   2   2       11.38        0.32     10.46 o 
  21   2   2      240.21      279.52     48.58 o 
   1   3   2      266.16      245.15      9.89 o 
   2   3   2     1946.58     1783.89     24.94 o 
   3   3   2      611.61      617.93     14.45 o 
   4   3   2     2435.33     2295.42     28.67 o 
   5   3   2     3669.51     3581.18     32.06 o 
   6   3   2      152.03      158.06      4.25 o 
   7   3   2     2567.62     2601.81     31.36 o 
   8   3   2     1024.75     1016.38     17.91 o 
   9   3   2       98.30      112.52      8.40 o 
  10   3   2      702.79      711.49     18.11 o 
  11   3   2      637.22      657.69     18.92 o 
  12   3   2      113.24      120.65     14.61 o 
  13   3   2      584.46      652.79     26.02 o 
  14   3   2      125.99      137.68     14.06 o 
  15   3   2       93.51      110.83     13.95 o 
  16   3   2      367.47      367.95     20.82 o 
  17   3   2      190.01      188.89     20.12 o 
  18   3   2        0.36       -3.34      9.83 o 
  19   3   2      144.12      101.03     41.77 o 
  20   3   2       59.73       43.45     22.68 o 
  21   3   2       19.73       18.54     14.03 o 
   0   4   2     5230.55     5368.36     83.42 o 
   1   4   2     2775.50     2912.51     33.19 o 
   2   4   2     2517.92     2358.93     21.05 o 
   3   4   2       31.43       42.09      4.05 o 
   4   4   2      875.43      862.78     13.84 o 
   5   4   2      251.72      261.06     10.19 o 
   6   4   2     2279.86     2248.06     29.41 o 
   7   4   2       41.54       56.53      6.49 o 
   8   4   2     1159.40     1174.05     20.22 o 
   9   4   2      123.29      120.40     11.14 o 
  10   4   2      227.48      229.77     17.49 o 
  11   4   2       69.81       66.69      9.38 o 
  12   4   2     1378.11     1411.97     30.51 o 
  13   4   2       77.16       75.00     13.31 o 
  14   4   2      308.43      314.44     18.52 o 
  15   4   2       49.61       65.01     12.50 o 
  16   4   2       71.48       74.58     16.88 o 
  17   4   2       61.65       69.14     16.35 o 
  18   4   2      453.57      531.94     28.38 o 
  19   4   2        4.01       -8.78      8.96 o 
  20   4   2      136.54       87.46     43.88 o 
  21   4   2        4.94       17.36     15.06 o 
   1   5   2      873.91      902.22     14.71 o 
   2   5   2     2037.36     2032.62     26.21 o 
   3   5   2       95.90       99.07      4.78 o 
   4   5   2     1951.75     1874.05     20.78 o 
   5   5   2      343.58      323.01      8.06 o 
   6   5   2      222.62      227.74      8.16 o 
   7   5   2      187.97      193.01      8.27 o 
   8   5   2      701.41      666.32     10.64 o 
   9   5   2      177.07      162.19     11.18 o 
  10   5   2     1367.95     1405.48     25.66 o 
  11   5   2      566.14      586.00     18.59 o 
  12   5   2      208.63      241.71     14.28 o 
  13   5   2      363.33      377.80     20.83 o 
  14   5   2      290.00      362.88     21.03 o 
  15   5   2      435.69      446.42     24.22 o 
  16   5   2      103.08      103.68     15.10 o 
  17   5   2      388.77      407.82     23.69 o 
  18   5   2       76.11       33.69     15.71 o 
  19   5   2      131.88       75.46     38.85 o 
  20   5   2       25.26       17.11     12.81 o 
   0   6   2     5174.42     5457.03    140.66 o 
   1   6   2     2582.38     2758.65     36.30 o 
   2   6   2     1065.99     1122.98     17.91 o 
   3   6   2     1537.53     1622.05     19.57 o 
   4   6   2       19.95       34.52      4.99 o 
   5   6   2      336.46      371.81      8.15 o 
   6   6   2      113.07      125.50      6.34 o 
   7   6   2      482.12      466.91     13.66 o 
   8   6   2      209.83      213.12     11.43 o 
   9   6   2      924.14      940.24     17.68 o 
  10   6   2       29.77       26.41      3.58 o 
  11   6   2      323.32      319.06      9.66 o 
  12   6   2       72.35       72.67      6.21 o 
  13   6   2      189.33      236.18     19.85 o 
  14   6   2       32.16       31.37     10.91 o 
  15   6   2      424.70      480.63     26.13 o 
  16   6   2       22.36       15.27     10.77 o 
  17   6   2      208.70      106.67     84.78 o 
  18   6   2        3.56       -4.46      9.60 o 
  19   6   2        1.43       -4.16     10.21 o 
   1   7   2      527.45      557.83     16.63 o 
   2   7   2     1165.57     1172.55     20.26 o 
   3   7   2       57.85       67.00      5.72 o 
   4   7   2     1028.76     1039.33     16.76 o 
   5   7   2      557.24      579.78     13.26 o 
   6   7   2      255.87      253.72     11.39 o 
   7   7   2      704.61      753.79     17.59 o 
   8   7   2      147.46      144.38      8.01 o 
   9   7   2       98.00      116.41     10.03 o 
  10   7   2      146.47      127.95      5.92 o 
  11   7   2      219.38      222.30      9.85 o 
  12   7   2       47.13       49.12      6.92 o 
  13   7   2      421.11      469.43     15.63 o 
  14   7   2       39.88       36.44      7.97 o 
  15   7   2       39.75       28.79      6.75 o 
  16   7   2      425.62      425.08     19.17 o 
  17   7   2        2.92        4.30      6.18 o 
  18   7   2       65.38       41.53     14.63 o 
  19   7   2      110.06       83.02     27.31 o 
   0   8   2     3501.31     3512.47     70.28 o 
   1   8   2      347.17      365.89     12.81 o 
   2   8   2      999.18     1047.64     20.56 o 
   3   8   2      126.55      146.63      9.68 o 
   4   8   2       20.38       17.42      4.87 o 
   5   8   2       20.81       30.72      7.19 o 
   6   8   2      553.90      609.66     14.05 o 
   7   8   2       36.95       39.43      7.07 o 
   8   8   2      329.36      383.29     15.19 o 
   9   8   2       48.79       44.03      7.56 o 
  10   8   2      121.74      127.90     11.70 o 
  11   8   2       40.77       40.48      5.23 o 
  12   8   2      522.27      542.68     14.24 o 
  13   8   2        4.80        7.92      3.68 o 
  14   8   2      266.38      245.31     16.77 o 
  15   8   2        7.41        8.01      5.24 o 
  16   8   2       13.60        9.18      6.25 o 
  17   8   2        8.82        4.25      7.17 o 
  18   8   2       43.99        4.22     11.95 o 
   1   9   2      598.74      627.19     18.52 o 
   2   9   2      432.81      461.88     16.54 o 
   3   9   2       77.28       82.81      6.97 o 
   4   9   2      315.40      338.24     12.99 o 
   5   9   2       13.66       16.28      5.63 o 
   6   9   2       47.29       36.25      6.45 o 
   7   9   2       45.34       42.69      7.79 o 
   8   9   2      193.82      216.77     11.16 o 
   9   9   2      139.96      149.85     10.15 o 
  10   9   2      561.15      575.06     17.56 o 
  11   9   2      222.37      229.75     14.65 o 
  12   9   2        5.02        2.02      2.53 o 
  13   9   2      160.22      152.79     33.36 o 
  14   9   2      156.56      134.12     46.70 o 
  15   9   2       70.72       21.35     16.31 o 
  16   9   2       59.74       14.53     15.05 o 
   0  10   2       33.37       28.69     14.76 o 
   1  10   2      262.79      279.95     14.06 o 
   2  10   2       37.26       46.57     10.71 o 
   3  10   2      472.37      530.50     15.68 o 
   4  10   2       60.62       60.70      7.76 o 
   5  10   2      101.84      132.12     10.17 o 
   6  10   2      177.10      181.70     11.06 o 
   7  10   2      176.86      187.31     11.09 o 
   8  10   2       59.37       54.98      8.59 o 
   9  10   2      534.39      600.47     23.53 o 
  10  10   2       35.32       25.54      9.25 o 
  11  10   2       74.83       75.22     14.52 o 
  12  10   2        3.27        4.01      6.36 o 
  13  10   2       51.77       57.21     13.37 o 
  14  10   2        0.56       -3.19      7.81 o 
  15  10   2      180.72       85.21     48.30 o 
   1  11   2      480.37      547.42     22.92 o 
   2  11   2      109.58      147.17     14.84 o 
   3  11   2        7.99       12.83      5.99 o 
   4  11   2      198.66      228.53     12.30 o 
   5  11   2      311.39      353.77     18.40 o 
   6  11   2       21.55       11.43      6.88 o 
   7  11   2      199.45      252.60     13.55 o 
   8  11   2       64.57       68.05     10.63 o 
   9  11   2      216.33      235.68     15.16 o 
  10  11   2       67.37       83.33     17.35 o 
  11  11   2       54.59       49.29     11.52 o 
  12  11   2       10.99       21.57     10.74 o 
  13  11   2       74.56       68.99     14.52 o 
   0  12   2      317.18      391.31     31.93 o 
   1  12   2        8.12       14.75      8.03 o 
   2  12   2      110.56      118.90     33.80 o 
   3  12   2       28.09       24.11      8.24 o 
   4  12   2      121.71      100.42     13.04 o 
   5  12   2       22.79       17.20      8.50 o 
   6  12   2      148.57      104.60     24.65 o 
   7  12   2        3.41       -7.48     10.37 o 
   8  12   2      188.58      202.79     28.03 o 
   9  12   2       14.14        7.65      8.23 o 
  10  12   2       59.84       44.45     11.82 o 
  11  12   2       11.49       20.57     10.16 o 
   1  13   2       50.70       38.53     16.87 o 
   2  13   2       70.07       73.44     11.61 o 
   3  13   2       20.73       13.27      8.02 o 
   4  13   2       52.30       51.31     11.92 o 
   5  13   2       33.99       26.90     10.60 o 
   6  13   2        3.62        7.02      8.58 o 
   7  13   2        9.17       15.04     10.80 o 
   8  13   2       61.73       55.69     14.29 o 
   2   0   3      180.80      119.75     21.64 o 
   4   0   3     1062.47      958.30     24.83 o 
   6   0   3      280.70      313.49     10.41 o 
   8   0   3      726.33      701.58     17.67 o 
  10   0   3      955.71      951.03     25.98 o 
  12   0   3        4.96        0.89      6.70 o 
  14   0   3      286.22      351.68     25.40 o 
  16   0   3      963.49      968.64     43.45 o 
  18   0   3       17.67        6.87     15.47 o 
  20   0   3       67.20       55.00     46.82 o 
   0   1   3      573.10      568.73     26.31 o 
   1   1   3      124.00      129.25     14.36 o 
   2   1   3      423.06      417.78     10.34 o 
   3   1   3     2356.85     2329.96     35.06 o 
   4   1   3      763.93      720.72     12.81 o 
   5   1   3      674.78      657.81     10.19 o 
   6   1   3     1648.70     1640.63     19.41 o 
   7   1   3       39.11       43.21      5.81 o 
   8   1   3      122.66      130.06      8.49 o 
   9   1   3      676.48      692.84     16.33 o 
  10   1   3      128.96      126.44      7.51 o 
  11   1   3      480.05      510.37     13.14 o 
  12   1   3      269.86      300.47     11.42 o 
  13   1   3       44.58       56.46     10.01 o 
  14   1   3      101.40      117.36     14.35 o 
  15   1   3      166.14      169.53     17.96 o 
  16   1   3       36.51       26.06     13.09 o 
  17   1   3      255.22      221.85     40.85 o 
  18   1   3      296.27      301.01     53.51 o 
  19   1   3        5.08        2.43     10.59 o 
  20   1   3       54.75       34.30     17.81 o 
  21   1   3       39.91        8.50     14.57 o 
   1   2   3     3941.60     3881.60     96.69 o 
   2   2   3      114.54      124.03      8.53 o 
   3   2   3      234.59      263.30     10.57 o 
   4   2   3      250.12      271.82      7.91 o 
   5   2   3     3141.43     3088.26     30.91 o 
   6   2   3       81.59       80.11      4.21 o 
   7   2   3     3581.90     3608.79     38.49 o 
   8   2   3      120.27      123.49      6.37 o 
   9   2   3      553.68      576.96     13.38 o 
  10   2   3       46.06       46.82      5.46 o 
  11   2   3      410.97      425.94     13.22 o 
  12   2   3      102.13      101.91      8.04 o 
  13   2   3      537.23      598.49     18.47 o 
  14   2   3       43.21       47.34     10.52 o 
  15   2   3      124.73      108.15     19.87 o 
  16   2   3       69.61       49.30     13.98 o 
  17   2   3      502.63      529.92     28.50 o 
  18   2   3        9.92        4.49     10.12 o 
  19   2   3      188.57      155.78     63.17 o 
  20   2   3        4.82        0.08      9.32 o 
   0   3   3      291.70      266.11      7.46 o 
   1   3   3      448.79      425.72     12.40 o 
   2   3   3     1538.42     1591.01     28.95 o 
   3   3   3     2308.86     2394.47     48.44 o 
   4   3   3      781.92      786.24     18.32 o 
   5   3   3     1375.79     1449.15     30.76 o 
   6   3   3     3082.70     3122.99     30.12 o 
   7   3   3     1423.99     1478.48     18.11 o 
   8   3   3      910.97      945.29     15.15 o 
   9   3   3      596.45      642.13     12.19 o 
  10   3   3       51.52       49.60      6.27 o 
  11   3   3      331.02      385.13     13.14 o 
  12   3   3      231.41      272.96     10.65 o 
  13   3   3       52.95       47.60      9.47 o 
  14   3   3       89.75       97.29     11.45 o 
  15   3   3      493.57      502.66     19.71 o 
  16   3   3       70.39       65.58     12.25 o 
  17   3   3      127.84       54.98     27.50 o 
  18   3   3      142.66       89.89     41.45 o 
  19   3   3        0.43       -2.80     10.37 o 
  20   3   3       42.21        0.26     12.67 o 
   1   4   3      182.11      176.19      9.54 o 
   2   4   3     2346.72     2345.72     36.46 o 
   3   4   3      492.40      490.76     14.41 o 
   4   4   3     3438.35     3425.81     54.03 o 
   5   4   3      679.96      676.03     19.24 o 
   6   4   3      463.08      460.88     19.15 o 
   7   4   3      469.98      456.62      8.31 o 
   8   4   3     1504.53     1500.69     17.24 o 
   9   4   3       70.45       69.53      3.89 o 
  10   4   3      657.62      678.28     13.31 o 
  11   4   3       30.05       34.23      6.26 o 
  12   4   3       69.41       72.33      8.52 o 
  13   4   3       74.43       53.02      6.92 o 
  14   4   3      229.81      266.12     16.05 o 
  15   4   3       67.00       66.85     11.60 o 
  16   4   3      619.64      706.74     24.54 o 
  17   4   3       16.64       -0.91      8.07 o 
  18   4   3       12.21        6.20      9.83 o 
  19   4   3        6.54       -0.33      9.40 o 
  20   4   3       56.17       18.97     14.83 o 
   0   5   3     1017.03      994.41     26.32 o 
   1   5   3      226.91      240.16      4.35 o 
   2   5   3     1238.34     1287.63     24.33 o 
   3   5   3      230.83      240.10     10.55 o 
   4   5   3       37.57       47.24      8.27 o 
   5   5   3      130.60      150.78     14.46 o 
   6   5   3      960.78     1012.88     26.75 o 
   7   5   3      102.75      115.23     12.71 o 
   8   5   3      105.65       89.32      7.36 o 
   9   5   3      973.56      993.94     18.75 o 
  10   5   3       28.73       27.68      7.63 o 
  11   5   3        3.88        3.98      3.91 o 
  12   5   3      344.65      363.65     11.13 o 
  13   5   3       76.81       78.14      8.11 o 
  14   5   3      367.17      398.69     13.01 o 
  15   5   3      186.27      210.14     31.78 o 
  16   5   3       17.12       15.81     10.62 o 
  17   5   3       50.27       24.46     11.57 o 
  18   5   3       70.09       17.65     12.79 o 
  19   5   3       18.32       11.62     11.29 o 
   1   6   3      919.93      918.66     18.96 o 
   2   6   3       25.28       32.51      2.73 o 
   3   6   3       95.17      100.98     10.66 o 
   4   6   3      109.44      115.33     15.39 o 
   5   6   3      530.09      516.28     25.73 o 
   6   6   3      105.62      118.77     12.75 o 
   7   6   3       94.23      128.92     15.34 o 
   8   6   3      141.46      138.58      6.76 o 
   9   6   3      197.67      191.51     11.29 o 
  10   6   3       79.25       85.76      8.99 o 
  11   6   3      545.59      570.41     24.47 o 
  12   6   3       65.35       81.08      9.61 o 
  13   6   3      499.83      511.05     11.44 o 
  14   6   3       62.52       49.60      7.51 o 
  15   6   3       96.86       92.74     10.97 o 
  16   6   3       10.56       -1.16      3.43 o 
  17   6   3       36.62       21.93     10.98 o 
  18   6   3       20.93        7.29      9.58 o 
   0   7   3      414.12      438.53     19.05 o 
   1   7   3      629.16      653.21     14.07 o 
   2   7   3      526.05      563.62     12.94 o 
   3   7   3      449.92      464.18     13.91 o 
   4   7   3       59.23       48.11      2.98 o 
   5   7   3      145.70      184.13     25.54 o 
   6   7   3       63.98       48.84      4.99 o 
   7   7   3        6.64        2.81      2.09 o 
   8   7   3      228.35      213.23      8.09 o 
   9   7   3      585.85      598.06     14.06 o 
  10   7   3      169.08      183.72     10.02 o 
  11   7   3      221.07      232.62     11.75 o 
  12   7   3      150.36      171.63     11.81 o 
  13   7   3       99.91       81.46     15.70 o 
  14   7   3       36.49       47.72      9.88 o 
  15   7   3       86.61       26.65     20.77 o 
  16   7   3       40.44       16.31     10.33 o 
  17   7   3       98.46       23.20     13.31 o 
   1   8   3      243.39      271.55     13.51 o 
   2   8   3     1083.24     1161.16     16.39 o 
   3   8   3      130.30      149.02     10.63 o 
   4   8   3      359.23      386.23      9.38 o 
   5   8   3       45.41       33.49      6.16 o 
   6   8   3       23.38       16.27      4.30 o 
   7   8   3       32.48       37.74      4.83 o 
   8   8   3      139.09      151.23      9.74 o 
   9   8   3      110.63      118.51     10.23 o 
  10   8   3      668.09      674.89     17.35 o 
  11   8   3       67.45       52.34      8.09 o 
  12   8   3       17.09       15.23      5.75 o 
  13   8   3       43.29       17.25     10.42 o 
  14   8   3      137.56       97.55     56.17 o 
  15   8   3      155.95       94.36     49.13 o 
  16   8   3      159.88      204.06     47.82 o 
   0   9   3     1756.19     1773.12     57.21 o 
   1   9   3      144.35      149.74      9.14 o 
   2   9   3      178.35      188.30      7.73 o 
   3   9   3      720.10      761.20     15.64 o 
   4   9   3      225.29      228.12      8.15 o 
   5   9   3       57.20       58.12      6.37 o 
   6   9   3      109.63      106.18      8.64 o 
   7   9   3      121.45      118.09      6.40 o 
   8   9   3      474.32      463.16     14.31 o 
   9   9   3      217.35      198.93     13.60 o 
  10   9   3       77.16       91.63      7.60 o 
  11   9   3       55.77       49.01     12.20 o 
  12   9   3      305.48      323.25     14.29 o 
  13   9   3       47.26       40.49     13.45 o 
  14   9   3        2.09        8.15      7.93 o 
  15   9   3       40.64       32.64     10.06 o 
   1  10   3      737.49      780.32     22.81 o 
   2  10   3       61.47       64.52      7.11 o 
   3  10   3       36.67       44.50      6.07 o 
   4  10   3       13.87       19.57      5.41 o 
   5  10   3      222.34      251.79     12.09 o 
   6  10   3       37.50       45.74      6.11 o 
   7  10   3      375.78      377.90     14.68 o 
   8  10   3        1.79        4.75      3.10 o 
   9  10   3       40.43       30.96      7.72 o 
  10  10   3       20.44        8.01      5.67 o 
  11  10   3      162.48      156.65     51.32 o 
  12  10   3       17.72       13.43      6.65 o 
  13  10   3      130.57        4.42     17.44 o 
   0  11   3       38.98       12.57     17.49 o 
   1  11   3      158.72      185.39     14.07 o 
   2  11   3      158.62      160.06     19.85 o 
   3  11   3      255.30      290.56     15.38 o 
   4  11   3       21.94       23.39      6.12 o 
   5  11   3      168.48      175.24     14.83 o 
   6  11   3       56.89       61.30     11.36 o 
   7  11   3        2.31        4.53      3.77 o 
   8  11   3        3.54        4.14      4.28 o 
   9  11   3      125.87      131.96     19.75 o 
  10  11   3       27.70       16.67     16.27 o 
  11  11   3      126.01       31.08     33.45 o 
   1  12   3        9.98       -0.16      5.28 o 
   2  12   3       68.17       14.72      9.25 o 
   3  12   3        4.55        2.56      4.26 o 
   4  12   3       64.10       49.13     15.07 o 
   5  12   3        4.68        1.68      4.91 o 
   6  12   3        4.81        6.37      4.52 o 
   7  12   3       48.13       20.37     16.60 o 
   8  12   3       45.87       39.25     23.55 o 
   9  12   3        2.93       -3.29     12.55 o 
   0  13   3       18.92        4.50     13.44 o 
   1  13   3       11.32        0.74      5.13 o 
   2  13   3       10.01        7.37      6.23 o 
   3  13   3       23.78        9.37      6.72 o 
   4  13   3       25.98       18.72     22.00 o 
   2   0   4     2058.76     2058.74     59.38 o 
   4   0   4        5.57        0.00      5.29 o 
   6   0   4      866.28      818.26     19.57 o 
   8   0   4      149.88      171.93     12.83 o 
  10   0   4      100.15      110.71     10.62 o 
  12   0   4      225.42      273.18     17.05 o 
  14   0   4      495.37      537.63     23.29 o 
  16   0   4       31.94       31.11     15.45 o 
  18   0   4      128.11       96.57     28.96 o 
   1   1   4      684.17      707.72     32.99 o 
   2   1   4      260.66      261.15     21.64 o 
   3   1   4      365.14      381.88     16.42 o 
   4   1   4      681.10      705.18     19.30 o 
   5   1   4      323.51      334.76     10.99 o 
   6   1   4       79.18       87.56      8.24 o 
   7   1   4      567.22      596.17     11.66 o 
   8   1   4      536.26      541.45     12.08 o 
   9   1   4       59.47       73.16      6.16 o 
  10   1   4      210.41      253.71     10.18 o 
  11   1   4       92.53      101.02      8.47 o 
  12   1   4        9.36        8.37      5.12 o 
  13   1   4      252.05      257.92     13.89 o 
  14   1   4      178.11      201.97     12.19 o 
  15   1   4      118.85      132.69     10.88 o 
  16   1   4      424.30      479.47     19.95 o 
  17   1   4       82.22       57.16     11.14 o 
  18   1   4        7.35        1.64      6.33 o 
  19   1   4       48.89       32.28     11.02 o 
   0   2   4      280.57      283.81     25.49 o 
   1   2   4      488.73      486.21     30.96 o 
   2   2   4      201.27      208.85     12.12 o 
   3   2   4     2557.62     2600.90     55.92 o 
   4   2   4      294.26      280.71     15.89 o 
   5   2   4      607.97      636.87     14.11 o 
   6   2   4      102.88      104.79     15.23 o 
   7   2   4      251.97      283.97     11.99 o 
   8   2   4      209.45      228.07      8.69 o 
   9   2   4      997.72     1077.99     16.83 o 
  10   2   4       50.83       56.98      6.14 o 
  11   2   4      206.76      236.66     10.42 o 
  12   2   4       94.29      106.36      9.11 o 
  13   2   4       78.28       76.45      8.64 o 
  14   2   4       13.59       17.09      6.60 o 
  15   2   4      549.55      616.46     18.33 o 
  16   2   4       16.57        5.23      7.34 o 
  17   2   4      230.60      217.75     40.63 o 
  18   2   4       30.44       19.07      8.56 o 
  19   2   4        0.43        2.10      6.51 o 
   1   3   4     2075.12     2321.84     61.61 o 
   2   3   4      822.92      846.91     22.00 o 
   3   3   4      143.20      176.42     15.49 o 
   4   3   4      856.33      828.47     29.44 o 
   5   3   4      786.91      811.59     23.36 o 
   6   3   4       43.90       54.99     10.21 o 
   7   3   4      478.48      520.46     12.51 o 
   8   3   4      216.79      234.68      8.37 o 
   9   3   4      167.82      182.13      7.75 o 
  10   3   4      609.47      613.72     13.51 o 
  11   3   4      616.85      684.28     16.26 o 
  12   3   4       11.87       19.08      5.70 o 
  13   3   4      318.08      339.02     11.91 o 
  14   3   4      208.55      222.56     11.09 o 
  15   3   4       57.56       40.21     14.35 o 
  16   3   4      164.80      173.52     33.60 o 
  17   3   4       66.63       39.44     13.82 o 
  18   3   4       28.58       12.41      8.26 o 
  19   3   4       31.31       25.74     12.44 o 
   0   4   4     2872.00     3126.73    102.00 o 
   1   4   4       93.62       81.24      6.44 o 
   2   4   4      886.72      924.99     22.54 o 
   3   4   4       80.07      100.76     10.01 o 
   4   4   4      490.83      514.24     19.73 o 
   5   4   4      243.61      250.50     16.63 o 
   6   4   4      560.91      662.58     27.98 o 
   7   4   4      184.22      192.12     14.60 o 
   8   4   4      672.18      632.20     30.01 o 
   9   4   4      255.67      216.23     15.30 o 
  10   4   4      147.25      142.05      6.56 o 
  11   4   4       86.67       92.45      5.91 o 
  12   4   4      572.00      614.16     13.33 o 
  13   4   4       35.78       44.92      5.82 o 
  14   4   4      109.04      117.94     12.35 o 
  15   4   4        0.12        0.53      5.00 o 
  16   4   4       10.95       13.59      6.56 o 
  17   4   4        7.86       -6.34      6.71 o 
  18   4   4      141.79      111.95     34.99 o 
   1   5   4      581.56      605.14     18.52 o 
   2   5   4      404.09      413.67     16.41 o 
   3   5   4       20.46       17.40     10.08 o 
   4   5   4      191.69      208.89     14.65 o 
   5   5   4      547.57      560.53     21.82 o 
   6   5   4       17.66       15.43      7.99 o 
   7   5   4       82.19       89.29     12.50 o 
   8   5   4       28.85       51.48     19.36 o 
   9   5   4      306.02      275.12     22.06 o 
  10   5   4      426.19      468.49     30.42 o 
  11   5   4      249.97      244.78     15.01 o 
  12   5   4       28.45       28.84      8.25 o 
  13   5   4       90.25       91.06     11.22 o 
  14   5   4       56.36       41.46      7.14 o 
  15   5   4        1.33        2.72      2.57 o 
  16   5   4       86.83       76.12     15.72 o 
  17   5   4       34.08       12.29      8.43 o 
   0   6   4      248.27      237.65      7.29 o 
   1   6   4      177.08      188.80     18.52 o 
   2   6   4       23.43       29.43      5.79 o 
   3   6   4      676.85      728.57     22.79 o 
   4   6   4       46.33       45.09     14.28 o 
   5   6   4       66.20       80.63     11.48 o 
   6   6   4      231.84      247.64     16.59 o 
   7   6   4      180.48      172.12     15.90 o 
   8   6   4      160.08      190.77     20.56 o 
   9   6   4      850.82      892.12     37.42 o 
  10   6   4       65.82       84.51     15.41 o 
  11   6   4      176.92      224.89     24.98 o 
  12   6   4       62.00       64.25      6.15 o 
  13   6   4       17.63       18.47      7.26 o 
  14   6   4       24.82       27.26      7.20 o 
  15   6   4      113.04       94.37     40.82 o 
  16   6   4        9.00        7.90      7.18 o 
  17   6   4      108.39       74.68     40.75 o 
   1   7   4      382.07      387.67     17.77 o 
   2   7   4       54.16       54.80     11.22 o 
   3   7   4       22.01       22.92      7.61 o 
   4   7   4       79.51       71.63     15.70 o 
   5   7   4      193.09      191.75     16.86 o 
   6   7   4       64.59       69.58     12.38 o 
   7   7   4      412.97      508.57     25.49 o 
   8   7   4       10.53        3.66      8.68 o 
   9   7   4       55.05       82.83     18.68 o 
  10   7   4      192.33      222.33     20.82 o 
  11   7   4      111.40      127.33     17.87 o 
  12   7   4        8.56        9.98     13.02 o 
  13   7   4      213.24      197.99     30.54 o 
  14   7   4       16.63       -2.89      9.33 o 
  15   7   4       18.74       13.77     15.35 o 
  16   7   4       54.47       15.07     16.13 o 
   0   8   4      248.34      309.78     36.81 o 
   1   8   4        3.85       -2.10      5.76 o 
   2   8   4      104.66       82.26      9.38 o 
   3   8   4       93.72      101.85     15.53 o 
   4   8   4      128.56      129.98     20.56 o 
   5   8   4       55.52       66.96     13.67 o 
   6   8   4      495.91      596.96     25.77 o 
   7   8   4       24.48       21.67     12.38 o 
   8   8   4      209.20      231.08     24.53 o 
   9   8   4       15.39       15.84     12.92 o 
  10   8   4       95.11       62.38     30.73 o 
  11   8   4        5.15        0.22      8.46 o 
  12   8   4      183.10      158.54    100.34 o 
  13   8   4        6.06       -0.76     10.01 o 
  14   8   4       37.55       18.21     14.78 o 
  15   8   4        2.99       -4.44     11.49 o 
   1   9   4      234.97      239.39     12.97 o 
   2   9   4      198.29      231.49     14.10 o 
   3   9   4        8.11       -3.23      6.86 o 
   4   9   4      322.39      358.42     29.02 o 
   5   9   4      204.28      233.29     30.52 o 
   6   9   4       12.66       11.73     13.44 o 
   7   9   4      143.56       -2.43     17.60 o 
   8   9   4      194.44        1.51     11.37 o 
   9   9   4       31.06        3.80      9.73 o 
  10   9   4       65.93       43.40     31.87 o 
  11   9   4       17.68       13.17     13.82 o 
  12   9   4       15.53       11.81     13.03 o 
  13   9   4       27.27       12.47     14.28 o 
   0  10   4       37.69       16.46     26.90 o 
   1  10   4       58.07       56.64     11.12 o 
   2  10   4        1.47        0.43      4.60 o 
   3  10   4      469.22      543.63     24.67 o 
   4  10   4       22.12       20.46     11.24 o 
   5  10   4      204.27      188.78    110.84 o 
   6  10   4        4.50       11.40     10.96 o 
   7  10   4       48.06       28.28     25.58 o 
   8  10   4        8.21       -1.13     11.89 o 
   9  10   4      212.16        0.00     18.61 o 
  10  10   4        1.27        0.61     10.20 o 
  11  10   4      117.68       60.55     36.92 o 
   1  11   4       64.07       22.44     10.98 o 
   2  11   4       50.97       17.86     13.90 o 
   3  11   4        8.46        7.34     10.11 o 
   4  11   4       49.24        6.04     14.96 o 
   5  11   4       79.24       42.97     39.74 o 
   6  11   4        8.14        5.22      9.74 o 
   7  11   4       92.59       -1.42     11.93 o 
   8  11   4       50.79       23.34     20.18 o 
   9  11   4       20.51        7.84     10.79 o 
   0  12   4       60.59        4.25     25.08 o 
   1  12   4       97.15       -8.56     15.56 o 
   2  12   4      128.49        4.56     16.90 o 
   3  12   4        0.55       -0.10      8.10 o 
   4  12   4       66.14       37.33     27.20 o 
   5  12   4       16.39        7.22     10.08 o 
   4   0   5      602.13      681.66     34.60 o 
   6   0   5      400.97      387.56     20.74 o 
   8   0   5       59.16       61.09     18.00 o 
  10   0   5     1104.47     1192.52     33.64 o 
  12   0   5      123.20      125.98     15.00 o 
  14   0   5      156.91      168.64     47.40 o 
  16   0   5       72.85        1.06      9.19 o 
   3   1   5      499.75      542.21     33.99 o 
   4   1   5      172.36      199.63     22.86 o 
   5   1   5        0.36        1.83      6.15 o 
   6   1   5      306.27      361.22     23.62 o 
   7   1   5       69.20       49.06     15.29 o 
   8   1   5      256.23      251.34     13.61 o 
   9   1   5      361.75      364.50     13.57 o 
  10   1   5       59.27       64.16      7.98 o 
  11   1   5      145.69      163.08      9.58 o 
  12   1   5      416.59      475.45     14.07 o 
  13   1   5       12.15       14.37      6.35 o 
  14   1   5      146.25      161.39     18.24 o 
  15   1   5       61.27       24.31     17.30 o 
  16   1   5        8.13        5.57      6.09 o 
  17   1   5       37.46       16.79      8.23 o 
   2   2   5        2.83       -3.64      8.90 o 
   3   2   5        0.11       -3.44     10.31 o 
   4   2   5      182.95      188.04     15.55 o 
   5   2   5      457.43      497.22     22.66 o 
   6   2   5        4.34       -3.25     10.52 o 
   7   2   5      300.72      356.56     16.19 o 
   8   2   5      212.88      223.95     11.87 o 
   9   2   5      192.70      188.15     11.03 o 
  10   2   5       31.81       20.15      7.43 o 
  11   2   5      606.61      655.68     16.17 o 
  12   2   5        4.25       -3.02      4.85 o 
  13   2   5      368.68      433.25     18.75 o 
  14   2   5        1.28        1.27      4.13 o 
  15   2   5       20.78       17.61      7.63 o 
  16   2   5       24.04       18.20      7.60 o 
  17   2   5       23.79       15.85     10.84 o 
   1   3   5       75.29       89.80     23.46 o 
   2   3   5      157.73      157.76     26.09 o 
   3   3   5      781.46      855.50     29.13 o 
   4   3   5       91.25       87.67     16.66 o 
   5   3   5      216.49      223.60     22.18 o 
   6   3   5       73.72       91.76     13.89 o 
   7   3   5      113.29       97.92     15.81 o 
   8   3   5      199.97      193.45     16.93 o 
   9   3   5      463.81      492.13     16.35 o 
  10   3   5      241.86      249.53     11.79 o 
  11   3   5      125.75      137.24     10.00 o 
  12   3   5      256.99      277.60     11.37 o 
  13   3   5        2.79        1.90      4.96 o 
  14   3   5       59.11       43.11      9.68 o 
  15   3   5      105.00       85.17     17.54 o 
  16   3   5        0.24        9.90      5.78 o 
   1   4   5       68.40      103.35     24.07 o 
   2   4   5      349.36      360.48     38.43 o 
   3   4   5       76.60       79.34     14.04 o 
   4   4   5      380.85      432.23     32.27 o 
   5   4   5        0.67        7.58      9.65 o 
   6   4   5       12.77       18.10     10.22 o 
   7   4   5       58.63       81.66     18.41 o 
   8   4   5      348.76      406.82     22.69 o 
   9   4   5        8.97        4.42      9.64 o 
  10   4   5      290.67      309.36     26.27 o 
  11   4   5       24.20       31.25     12.98 o 
  12   4   5        6.66       13.12      9.46 o 
  13   4   5       20.27       15.64      4.69 o 
  14   4   5      107.17      102.66     12.57 o 
  15   4   5       12.62       13.83     11.47 o 
  16   4   5      139.15      119.19     27.10 o 
   0   5   5       94.70      130.85     30.34 o 
   1   5   5      328.39      363.90     28.93 o 
   2   5   5       66.95       73.09      8.31 o 
   3   5   5      221.54      224.13     18.63 o 
   4   5   5      196.68      230.19     27.00 o 
   5   5   5      256.51      268.54     18.21 o 
   6   5   5      224.73      221.06     18.48 o 
   7   5   5       12.42       16.17     13.82 o 
   8   5   5       75.19       97.53     14.10 o 
   9   5   5      132.66      158.40     17.23 o 
  10   5   5       29.42       34.55     13.23 o 
  11   5   5       79.84       88.22     17.63 o 
  12   5   5       50.68       77.61     17.74 o 
  13   5   5        6.44       12.42     14.67 o 
  14   5   5       37.78       50.34     17.53 o 
  15   5   5       49.92       70.75     23.92 o 
   1   6   5      227.53      255.02     26.80 o 
   2   6   5        5.86       18.63      6.89 o 
   3   6   5        7.36        9.56      6.48 o 
   4   6   5       10.91       10.19     10.02 o 
   5   6   5      448.55      485.12     23.57 o 
   6   6   5        7.59       24.64     10.46 o 
   7   6   5      530.17      664.58     31.05 o 
   8   6   5       13.28       10.74     10.51 o 
   9   6   5       46.53       44.21     13.00 o 
  10   6   5        8.35        3.07     13.43 o 
  11   6   5       52.36       39.37     21.61 o 
  12   6   5        4.56       11.23     11.35 o 
  13   6   5       96.97       77.15     39.88 o 
  14   6   5       15.96       22.78     14.09 o 
   0   7   5       70.39       66.94     26.49 o 
   1   7   5       35.69       45.69     18.52 o 
   2   7   5       33.10       38.15      7.99 o 
   3   7   5      358.40      376.25     22.35 o 
   4   7   5       57.09       60.75     15.40 o 
   5   7   5      158.65      164.35     15.84 o 
   6   7   5      100.93       80.74     67.75 o 
   7   7   5      100.34       47.34     51.37 o 
   8   7   5       27.85       27.22     32.46 o 
   9   7   5      126.27       97.07     40.28 o 
  10   7   5       15.07       21.13     14.06 o 
  11   7   5       93.04       21.52     32.01 o 
  12   7   5       43.21       33.21     17.55 o 
  13   7   5        1.48       -9.42     15.57 o 
   1   8   5       70.96       80.87     22.07 o 
   2   8   5      111.29      122.36     10.97 o 
   3   8   5       13.73        6.16      8.16 o 
   4   8   5      283.76      310.37     18.82 o 
   5   8   5        6.49       -1.26      5.26 o 
   6   8   5       19.38       -3.80      7.49 o 
   7   8   5       16.15       -1.43     10.72 o 
   8   8   5       98.41       -2.64      9.23 o 
   9   8   5        4.42       -4.44      9.60 o 
  10   8   5      131.93       -1.75     14.22 o 
  11   8   5        2.88       -4.79     15.77 o 
  12   8   5        3.22        2.88      7.57 o 
   0   9   5      160.30       -6.47     20.02 o 
   1   9   5       13.07        1.56     12.22 o 
   2   9   5      115.76        1.91     10.54 o 
   3   9   5      159.73       -9.51     19.42 o 
   4   9   5        9.26       11.76     12.74 o 
   5   9   5       27.13       -2.22      9.64 o 
   6   9   5      143.93       -5.46     15.37 o 
   7   9   5        5.60        0.51      7.10 o 
   8   9   5       41.12       -1.89      9.46 o 
   9   9   5       85.88        3.68     20.36 o 
  10   9   5       18.06        5.28     14.54 o 
   1  10   5      100.26        4.87     12.92 o 
   2  10   5        8.08       -2.64     12.58 o 
   3  10   5        6.45        4.85     16.79 o 
   4  10   5        4.55       -3.49      6.97 o 
   5  10   5      163.58        2.02     19.01 o 
   6  10   5       19.30        4.92     12.39 o 
   7  10   5       77.28       -6.56     13.32 o 
   0  11   5       31.52        4.65     20.63 o 
   1  11   5       17.40       -3.31     14.04 o 
   2  11   5        0.21        2.83     13.01 o 
   6   0   6      302.44      332.14     32.57 o 
   8   0   6      347.49      416.70     33.98 o 
  10   0   6      256.76      261.68     22.34 o 
  12   0   6      246.24      287.52     34.18 o 
  14   0   6       51.08       39.26     23.35 o 
   5   1   6       25.44       34.38     15.57 o 
   6   1   6       18.79       21.84     16.58 o 
   7   1   6      246.49      346.08     33.78 o 
   8   1   6       40.32       48.26     11.62 o 
   9   1   6       17.16       23.68      9.51 o 
  10   1   6      392.21      431.55     22.46 o 
  11   1   6      158.79      195.33     14.30 o 
  12   1   6        0.98        5.60      6.70 o 
  13   1   6       87.08       78.40     19.02 o 
  14   1   6       20.34       22.89      8.03 o 
   4   2   6       43.56       32.96     21.03 o 
   5   2   6       93.81      126.20     25.48 o 
   6   2   6       11.08       16.38     12.94 o 
   7   2   6      136.00      145.87     19.00 o 
   8   2   6      174.74      184.35     25.02 o 
   9   2   6      208.27      240.02     22.88 o 
  10   2   6        5.89       -2.17      6.38 o 
  11   2   6      204.61      215.06     24.49 o 
  12   2   6       41.87       35.71     10.21 o 
  13   2   6        5.59        6.37      6.76 o 
  14   2   6        0.52        4.04      6.60 o 
   3   3   6        0.76        1.42     12.54 o 
   4   3   6       70.56       97.48     26.90 o 
   5   3   6      199.86      224.71     34.38 o 
   6   3   6       30.44       38.53     12.75 o 
   7   3   6       89.57      104.26     39.03 o 
   8   3   6      255.30      262.38     24.59 o 
   9   3   6      117.06      131.60     27.00 o 
  10   3   6       36.05       40.98     17.82 o 
  11   3   6       99.27       98.68     19.80 o 
  12   3   6       13.55        5.92      8.70 o 
  13   3   6       39.98       49.72     17.86 o 
   2   4   6       38.17       43.68     22.85 o 
   3   4   6       15.45       10.72     32.56 o 
   4   4   6      132.03      155.33     34.38 o 
   5   4   6       37.86       53.54     13.66 o 
   6   4   6      289.78      385.95     30.24 o 
   7   4   6       12.85       14.55     12.87 o 
   8   4   6       19.12       40.73     17.88 o 
   9   4   6       23.57       26.94     13.39 o 
  10   4   6        1.87        6.07     13.08 o 
  11   4   6       11.73        1.19     11.12 o 
  12   4   6      125.13      123.17     19.93 o 
  13   4   6        0.04       16.96     12.13 o 
   1   5   6      106.01      144.81     34.58 o 
   2   5   6       38.80       66.33     26.09 o 
   3   5   6       26.84       36.40     21.84 o 
   4   5   6      144.77      156.54     34.79 o 
   5   5   6       74.18       78.18     14.32 o 
   6   5   6       28.92       23.03     11.11 o 
   7   5   6       62.85       62.99     15.73 o 
   8   5   6       91.96      102.68     18.40 o 
   9   5   6        2.07       10.88     13.08 o 
  10   5   6       81.39       95.31     20.54 o 
  11   5   6       43.89       54.43     18.08 o 
  12   5   6        6.26       19.35     19.48 o 
   1   6   6       83.65      137.32     33.98 o 
   2   6   6       22.78        9.71     34.58 o 
   3   6   6      374.63      416.30     48.75 o 
   4   6   6        6.21        5.39      6.89 o 
   5   6   6      100.49        1.42     24.07 o 
   6   6   6       28.48       16.16     13.10 o 
   7   6   6       26.61       18.15     13.26 o 
   8   6   6        8.16       13.05     12.44 o 
   9   6   6      144.97      170.44    112.25 o 
  10   6   6        2.79        6.54     16.08 o 
  11   6   6       37.55       30.71     18.11 o 
   1   7   6      112.87       -2.22     15.37 o 
   2   7   6       56.36      -15.57     20.43 o 
   3   7   6       26.10        9.91     19.82 o 
   4   7   6       78.56        4.65     28.11 o 
   5   7   6      107.91      -10.11     18.40 o 
   6   7   6        3.38        7.74     10.01 o 
   7   7   6      153.07        2.02     27.30 o 
   8   7   6       29.88       24.36     23.26 o 
   9   7   6        9.47       12.04     15.07 o 
   0   8   6      273.28      372.37     55.42 o 
   1   8   6       23.05       14.16     23.26 o 
   2   8   6        5.96        0.61     17.59 o 
   3   8   6       16.67       -3.44     18.81 o 
   4   8   6       12.43       -8.49     20.22 o 
   5   8   6        3.24        5.06     15.57 o 
   6   8   6      150.68       -8.90     28.72 o 
   7   8   6        0.33       -7.79     13.07 o 
   1   9   6       24.75      -20.63     28.31 o 
   2   9   6       21.44       18.00     22.85 o 
   3   9   6        3.21        2.43     18.81 o 
  10   0   7       96.01      129.64     26.90 o 
   8   1   7       55.66       61.08     23.66 o 
   9   1   7       59.00      104.76     40.25 o 
   6   2   7       28.61       33.77     22.65 o 
   7   2   7      180.94      236.84     35.39 o 
   8   2   7        2.27        3.03     26.29 o 
   9   2   7       19.43       20.02     21.03 o 
   5   3   7        7.93       20.63     22.04 o 
   6   3   7      140.87      151.89     35.60 o 
   7   3   7       17.55       17.59     31.75 o 
   8   3   7        0.31       10.92     16.18 o 
   4   4   7       31.42       43.08     25.68 o 
   5   4   7       13.89       14.36     23.46 o 
   6   4   7       17.27       65.73     40.45 o 
   7   4   7        8.62        7.28     22.45 o 
   4   5   7       46.87       67.35     31.14 o 
   5   5   7       52.34       36.61     47.53 o 
   6   5   7       26.86        9.10     24.47 o 
   3   6   7        1.56       -5.46     29.73 o 
                                                 
